# Supplementary material for: Integrated single-dose kinome profiling data is predictive of cancer cell line sensitivity to kinase inhibitors
Source: PeerJ. 2023 Nov 16;11:e16342. doi: 10.7717/peerj.16342 (PMC10657565; doi:10.7717/peerj.16342)
Supplement: Table S1 [file peerj-11-16342-s003.csv]

compound	concentration_M	cell_line	sd	num_samples	mean_via	CV
ACTB-1003	3e-9	SKBR3	0.9234555729205428	3	105.02768121200918	0.00879249700901663
ACTB-1003	3e-9	SUM159	0.7474625868584408	3	101.43577374679451	0.007368826196606614
ACTB-1003	1e-8	SKBR3	2.8614342204602976	3	104.1424383667457	0.027476159242436158
ACTB-1003	1e-8	SUM159	0.33801206134333833	3	99.02446664652747	0.003413419660717673
ACTB-1003	3e-8	SKBR3	3.900838908598267	3	106.79129602639429	0.03652768581096857
ACTB-1003	3e-8	SUM159	4.370239521488671	3	96.89860407067061	0.04510116077937866
ACTB-1003	1e-7	SKBR3	2.699705651565938	3	106.41214283837155	0.025370278048685635
ACTB-1003	1e-7	SUM159	1.8321946466437187	3	98.6493125544991	0.018572807039395407
ACTB-1003	3e-7	SKBR3	3.263267222919245	3	106.5353190983985	0.030630848534890252
ACTB-1003	3e-7	SUM159	2.8942072084081207	3	91.6777682222744	0.03156934624969342
ACTB-1003	1e-6	SKBR3	1.9901209945056204	3	98.83293345137449	0.020136212950562213
ACTB-1003	1e-6	SUM159	5.409817657775209	3	73.42402076181729	0.07367912573630778
ACTB-1003	3e-6	SKBR3	3.97233860913239	3	78.20725415044802	0.05079245719956828
ACTB-1003	3e-6	SUM159	3.272411448728679	3	39.47739040682038	0.08289330715647594
ACTB-1003	3e-5	SKBR3	0.19600727578371324	3	3.1433972565366384	0.06235523536712378
ACTB-1003	3e-5	SUM159	0.06574204543207127	3	0.8869877522587254	0.07411832380397398
CC-401	3e-9	SKBR3	2.5265302709630055	3	103.96535165806384	0.024301656567974884
CC-401	3e-9	SUM159	3.938760425313708	3	101.76528765674948	0.038704360946720855
CC-401	1e-8	SKBR3	5.775275752839449	3	103.9047401923281	0.05558240886940663
CC-401	1e-8	SUM159	5.048517779592474	3	102.03175813758672	0.04947986658021418
CC-401	3e-8	SKBR3	2.518569192352658	3	105.09247084516524	0.023965267655218753
CC-401	3e-8	SUM159	2.830615348204741	3	100.69969445155834	0.028109473058693445
CC-401	1e-7	SKBR3	3.717800278434906	3	100.07840413503851	0.03714887652902995
CC-401	1e-7	SUM159	2.457572908943633	3	99.89057750543154	0.02460264992271171
CC-401	3e-7	SKBR3	2.1555832190454436	3	99.79047975726732	0.02160109084843298
CC-401	3e-7	SUM159	4.185416255315591	3	98.35706746078101	0.04255328430755103
CC-401	1e-6	SKBR3	4.067029660013976	3	94.45776803290238	0.04305659285319246
CC-401	1e-6	SUM159	2.1609492824186063	3	102.80014523199011	0.0210208777190146
CC-401	3e-6	SKBR3	2.082997112703916	3	91.0394896302685	0.022880149275478455
CC-401	3e-6	SUM159	3.4093003006966063	3	104.83007838036862	0.032522157317541996
CC-401	3e-5	SKBR3	3.232319931262449	3	68.1765802566945	0.047411001242542605
CC-401	3e-5	SUM159	2.7015295635442476	3	52.477412333166875	0.0514798547305051
Ceritinib	3e-9	SKBR3	3.013292079261794	3	104.38339585230301	0.028867542147464172
Ceritinib	3e-9	SUM159	1.3803007020815163	3	102.65253474106598	0.013446338227918393
Ceritinib	1e-8	SKBR3	1.9623161501432311	3	104.50709782188798	0.01877686961978044
Ceritinib	1e-8	SUM159	2.6253270650555445	3	103.74839494687161	0.02530474872791955
Ceritinib	3e-8	SKBR3	4.208144796226183	3	102.05776588966134	0.04123296997090622
Ceritinib	3e-8	SUM159	2.6289326516983382	3	102.81937771531626	0.025568455189227672
Ceritinib	1e-7	SKBR3	3.7766254396482495	3	99.84810906994531	0.03782370517405251
Ceritinib	1e-7	SUM159	3.65417410768992	3	97.1416000665963	0.03761698494964843
Ceritinib	3e-7	SKBR3	2.8280061853058838	3	96.36512293449962	0.02934678127508963
Ceritinib	3e-7	SUM159	8.15313923650094	3	90.81500987471648	0.08977744150166997
Ceritinib	1e-6	SKBR3	5.351196002880946	3	89.08337131053304	0.06006952727717694
Ceritinib	1e-6	SUM159	11.106278175502824	3	53.85774269104879	0.20621506993364389
Ceritinib	3e-6	SKBR3	4.094152399290237	3	10.719991840962424	0.381917492105355
Ceritinib	3e-6	SUM159	0.137001779902697	3	1.4385832582517815	0.09523382057788335
Ceritinib	3e-5	SKBR3	0.1016394112349884	3	0.4913165788564785	0.2068715276646077
Ceritinib	3e-5	SUM159	0.0782138492347061	3	0.27876244207866596	0.28057527639478197
DMSO	0	BT-474	4.005451242863449	84	100	0.04005451242863449
DMSO	0	HCC1806	1.5186918364714126	96	100	0.015186918364714126
DMSO	0	SKBR3	2.0392936629498744	48	100	0.020392936629498745
DMSO	0	SUM159	2.7603584241494263	48	100	0.027603584241494263
GDC-0994	3e-9	BT-474	6.160539199506937	3	101.59149733656353	0.06064030318499611
GDC-0994	3e-9	HCC1806	0.9065639339261612	3	97.1464173544071	0.009331933782167772
GDC-0994	1e-8	BT-474	6.101658957817746	3	100.95032914940967	0.06044218982968444
GDC-0994	1e-8	HCC1806	2.658224480186976	3	94.84041890625845	0.028028392439033836
GDC-0994	3e-8	BT-474	7.613978484288066	3	97.58125955128011	0.07802705682730843
GDC-0994	3e-8	HCC1806	4.123753717560788	3	91.96566684424704	0.04484014370868178
GDC-0994	1e-7	BT-474	3.5016721430856683	3	94.34655795822572	0.03711499623161791
GDC-0994	1e-7	HCC1806	6.220449787280656	3	88.34368214963334	0.0704119370612681
GDC-0994	3e-7	BT-474	5.02641339642894	3	95.29419597953321	0.05274627006148923
GDC-0994	3e-7	HCC1806	3.1889974685708906	3	81.50476440501282	0.03912651600002363
GDC-0994	1e-6	BT-474	9.176481530331154	3	97.79502945964677	0.0938338234676605
GDC-0994	1e-6	HCC1806	4.034699055987704	3	81.62755595413762	0.049428149707858415
GDC-0994	3e-6	BT-474	10.609695462279054	3	100.91312220100683	0.10513692600993768
GDC-0994	3e-6	HCC1806	3.663364110594791	3	84.85210657839329	0.043173519884391755
GDC-0994	3e-5	BT-474	6.6974310610012635	3	88.4325500733746	0.07573490819211076
GDC-0994	3e-5	HCC1806	2.628106155231573	3	73.51703412399745	0.03574826142739763
JANEX-1	3e-9	SKBR3	3.143432059270974	3	106.24095937657843	0.029587760480671695
JANEX-1	3e-9	SUM159	6.11013191217671	3	101.34358997393781	0.060291251905996546
JANEX-1	1e-8	SKBR3	0.4796190833056881	3	104.85905020629416	0.0045739407553483545
JANEX-1	1e-8	SUM159	1.827986864638771	3	102.53716019788011	0.01782755501625998
JANEX-1	3e-8	SKBR3	1.8197021607524047	3	107.36398448130875	0.0169489067450659
JANEX-1	3e-8	SUM159	2.083839174661303	3	104.06782010885814	0.020023857254639742
JANEX-1	1e-7	SKBR3	3.261990094095121	3	105.20599063893654	0.03100574477065819
JANEX-1	1e-7	SUM159	3.0555000045323073	3	101.72881661630592	0.030035737229273413
JANEX-1	3e-7	SKBR3	2.6167712586439826	3	103.74178126307011	0.0252238898039386
JANEX-1	3e-7	SUM159	3.6521164042122516	3	97.90916264129874	0.037301068722160276
JANEX-1	1e-6	SKBR3	5.886259247472125	3	101.39694369980955	0.05805164369548134
JANEX-1	1e-6	SUM159	4.057828511234134	3	96.19780928007442	0.04218213015038626
JANEX-1	3e-6	SKBR3	1.498965814890922	3	100.15128166930467	0.01496701579756557
JANEX-1	3e-6	SUM159	1.914510366966444	3	92.52377490758927	0.020692090966658194
JANEX-1	3e-5	SKBR3	2.9217419890568057	3	61.4431707616423	0.04755194031882203
JANEX-1	3e-5	SUM159	2.811694349648356	3	59.2436759175829	0.047459822607224054
K-252a	3e-9	BT-474	7.61354090144237	3	113.36870358833042	0.06715734290381413
K-252a	3e-9	HCC1806	5.491623318283086	6	91.35310884661865	0.060114246659120164
K-252a	3e-9	SKBR3	4.239437920867853	3	92.35944725731409	0.04590150814844905
K-252a	3e-9	SUM159	6.889935804845207	3	68.70220387303759	0.10028696921539638
K-252a	1e-8	BT-474	6.302321411927753	3	105.64473594669306	0.059655801639826346
K-252a	1e-8	HCC1806	5.310465194990365	6	81.76964842969848	0.06494420970338452
K-252a	1e-8	SKBR3	2.0456118886041024	3	90.43221222358824	0.022620389773794866
K-252a	1e-8	SUM159	1.2101209292727495	3	63.815303881550534	0.01896286401015798
K-252a	3e-8	BT-474	7.733383235563383	3	99.5815266416836	0.07765881380177882
K-252a	3e-8	HCC1806	6.165309854093409	6	75.76121859276307	0.0813781769698506
K-252a	3e-8	SKBR3	4.174233715105612	3	87.80978107856272	0.04753722949577745
K-252a	3e-8	SUM159	2.995069398530233	3	72.1701064521571	0.04150013829501166
K-252a	1e-7	BT-474	6.796834526592626	3	91.62990157436491	0.07417703620554975
K-252a	1e-7	HCC1806	13.03610137583763	6	62.284012151853865	0.20930092531698946
K-252a	1e-7	SKBR3	3.7754372411837736	3	81.84568889915172	0.046128724578710256
K-252a	1e-7	SUM159	9.681526304459398	3	34.67310352954979	0.27922295147904536
K-252a	3e-7	BT-474	4.457306026423045	3	81.25557834061192	0.05485538491571185
K-252a	3e-7	HCC1806	8.30787494588249	6	26.114452526966787	0.31813322286972934
K-252a	3e-7	SKBR3	4.850491148900417	3	69.21662327820944	0.07007696878543675
K-252a	3e-7	SUM159	2.5997311030485117	3	12.882740902898005	0.2017995333946129
K-252a	1e-6	BT-474	7.60334718592208	3	58.90390004130654	0.12908053932914815
K-252a	1e-6	HCC1806	1.5084932696907798	6	13.031880878200479	0.11575407140301314
K-252a	1e-6	SKBR3	1.8770001166387535	3	54.345458600928204	0.034538306694990244
K-252a	1e-6	SUM159	1.4529571910573968	3	6.469506723188583	0.2245854673664034
K-252a	3e-6	BT-474	4.6113459702120485	3	21.308893041032615	0.21640476402656839
K-252a	3e-6	HCC1806	2.0716625080723476	6	5.96103815843839	0.3475338444428042
K-252a	3e-6	SKBR3	2.795330650211304	3	40.00667397390414	0.06987160822303456
K-252a	3e-6	SUM159	0.8480669786734746	3	4.8199034574272615	0.17595103017398414
K-252a	3e-5	BT-474	0.1761883056162291	3	1.4390896957759909	0.12243038507841185
K-252a	3e-5	HCC1806	0.15320597980193887	6	0.7623623820242322	0.20096214531879816
K-252a	3e-5	SKBR3	0.5419445215058448	3	1.8754056479023418	0.28897455977698194
K-252a	3e-5	SUM159	0.5741775366231385	3	2.123583796849211	0.27038138898735864
Lestaurtinib	3e-9	BT-474	1.4585216108570318	3	87.77405012495875	0.016616774647867115
Lestaurtinib	3e-9	HCC1806	0.7917825799825603	3	83.42204623141515	0.009491286964912521
Lestaurtinib	1e-8	BT-474	3.415947956431157	3	77.21169600129447	0.04424132784719413
Lestaurtinib	1e-8	HCC1806	3.0458539444071873	3	63.06526801464649	0.048296852456090535
Lestaurtinib	3e-8	BT-474	4.073527912455168	3	73.64706301832904	0.05531147808896821
Lestaurtinib	3e-8	HCC1806	5.2796489935443205	3	43.627471903738346	0.12101661552137562
Lestaurtinib	1e-7	BT-474	7.230285752290754	3	66.77577070014645	0.10827708428492758
Lestaurtinib	1e-7	HCC1806	0.7603419319829606	3	15.952234035670186	0.04766366455524592
Lestaurtinib	3e-7	BT-474	2.333655120625198	3	59.508983779468586	0.0392151734479852
Lestaurtinib	3e-7	HCC1806	0.9341067420703945	3	7.809178018144054	0.11961652556774423
Lestaurtinib	1e-6	BT-474	2.6511523421505165	3	49.53989779721104	0.053515498820826575
Lestaurtinib	1e-6	HCC1806	0.2750957998301443	3	3.7301479649546785	0.07374929960278044
Lestaurtinib	3e-6	BT-474	0.6669484226282205	3	37.89192459521095	0.01760133405080496
Lestaurtinib	3e-6	HCC1806	0.12213982421617071	3	2.8952983176436438	0.04218557496195244
Lestaurtinib	3e-5	BT-474	0.09891879406853595	3	1.3125372481599589	0.07536456143032119
Lestaurtinib	3e-5	HCC1806	0.07545573608656077	3	0.9177390718750652	0.08221916054243444
Losmapimod	3e-9	SKBR3	4.786367707535381	3	104.89714005016774	0.045629153523597206
Losmapimod	3e-9	SUM159	3.0390860972727407	3	98.7931173794677	0.030762123697337218
Losmapimod	1e-8	SKBR3	6.953417909941553	3	101.94291292667907	0.06820893881012303
Losmapimod	1e-8	SUM159	1.300187302379552	3	97.21976434789534	0.013373693210435139
Losmapimod	3e-8	SKBR3	5.547408713258828	3	100.55415122315111	0.05516837093028556
Losmapimod	3e-8	SUM159	7.015120965072268	3	98.0402837068046	0.07155345435404299
Losmapimod	1e-7	SKBR3	5.3952429053575965	3	95.91032073241867	0.05625299617556121
Losmapimod	1e-7	SUM159	5.232372196307983	3	99.02518962647696	0.052838800067381765
Losmapimod	3e-7	SKBR3	5.723310223720353	3	95.90591112195995	0.059676303126323826
Losmapimod	3e-7	SUM159	2.7389411706180837	3	92.66343991707832	0.029557948345853322
Losmapimod	1e-6	SKBR3	4.692797069234926	3	93.04927210805542	0.05043346350721924
Losmapimod	1e-6	SUM159	4.964775974604843	3	91.46964552978876	0.054277853006306595
Losmapimod	3e-6	SKBR3	2.428987767180115	3	93.39428798794505	0.02600788356021986
Losmapimod	3e-6	SUM159	2.5363194459171052	3	87.45767361899925	0.02900053638479262
Losmapimod	3e-5	SKBR3	2.7383542462600525	3	73.55243392267847	0.0372299609981463
Losmapimod	3e-5	SUM159	3.851688869208926	3	68.46054976230366	0.05626143644160124
MLN-2480	3e-9	BT-474	2.1526273314873086	3	93.93095369841024	0.02291712419314807
MLN-2480	3e-9	HCC1806	1.8467440663158672	3	102.17217129458341	0.01807482451352946
MLN-2480	1e-8	BT-474	5.967983646556439	3	98.49094236555625	0.06059423844688008
MLN-2480	1e-8	HCC1806	1.757954705962398	3	102.45346619640269	0.017158567408470195
MLN-2480	3e-8	BT-474	2.355490675851139	3	97.34104389644881	0.024198329723655983
MLN-2480	3e-8	HCC1806	1.7739372986681574	3	103.36332583144126	0.017162153833565577
MLN-2480	1e-7	BT-474	4.6577618286519025	3	95.80190095751301	0.048618678565862314
MLN-2480	1e-7	HCC1806	2.478026551410089	3	102.17964294630534	0.024251665791318863
MLN-2480	3e-7	BT-474	6.330044316460195	3	88.08946047449963	0.07185926990996423
MLN-2480	3e-7	HCC1806	2.2941837478315197	3	103.11976289002959	0.02224776011440324
MLN-2480	1e-6	BT-474	3.687959552728635	3	77.51097461666282	0.04757983719038182
MLN-2480	1e-6	HCC1806	4.982886726640664	3	100.01941311007897	0.04981919581108337
MLN-2480	3e-6	BT-474	9.735208867069465	3	86.59453093462355	0.11242290664313749
MLN-2480	3e-6	HCC1806	0.7562869389618022	3	101.24702348488628	0.007469720224167355
MLN-2480	3e-5	BT-474	7.040419013863703	3	69.51208511064388	0.10128338119418108
MLN-2480	3e-5	HCC1806	4.789079353115013	3	68.02106705830292	0.07040582513958724
ONO-4059 (analog)	3e-9	BT-474	13.123959381977723	3	83.99037449260422	0.15625551691204037
ONO-4059 (analog)	3e-9	HCC1806	2.7452106864507906	3	100.39148798688784	0.027345054262063965
ONO-4059 (analog)	1e-8	BT-474	9.823704368795411	3	63.17591833126313	0.15549761092960748
ONO-4059 (analog)	1e-8	HCC1806	2.5561319875923347	3	96.17544591529634	0.026577802299389098
ONO-4059 (analog)	3e-8	BT-474	3.743243811532405	3	45.04011894689565	0.08310910137572815
ONO-4059 (analog)	3e-8	HCC1806	4.011821107378122	3	95.93067463778067	0.04182000306498558
ONO-4059 (analog)	1e-7	BT-474	0.8507975561614087	3	30.56448512052329	0.02783614881148838
ONO-4059 (analog)	1e-7	HCC1806	0.8940312126247575	3	91.96126183257134	0.00972182411168378
ONO-4059 (analog)	3e-7	BT-474	1.7624055838604298	3	22.507036608024713	0.07830464821086475
ONO-4059 (analog)	3e-7	HCC1806	0.9936397208816141	3	85.19603111829201	0.011662981336559875
ONO-4059 (analog)	1e-6	BT-474	1.247583305489538	3	20.194030657235515	0.061779806451988786
ONO-4059 (analog)	1e-6	HCC1806	1.3920391594500638	3	80.71424857047244	0.017246510797095018
ONO-4059 (analog)	3e-6	BT-474	1.4348165377728872	3	18.225322642825606	0.07872653702170274
ONO-4059 (analog)	3e-6	HCC1806	2.42455321513953	3	78.10334888234867	0.03104288420195358
ONO-4059 (analog)	3e-5	BT-474	2.6360099258899266	3	16.93465066701131	0.15565776807105164
ONO-4059 (analog)	3e-5	HCC1806	9.740591070228772	3	38.93703946285928	0.2501626010760266
PF-3758309	3e-9	BT-474	2.5155474623276595	3	96.34681486306272	0.026109295526821466
PF-3758309	3e-9	HCC1806	11.391098079456762	3	66.88109826943054	0.1703186456892158
PF-3758309	1e-8	BT-474	4.750347578975795	3	92.68679808097372	0.0512516094776061
PF-3758309	1e-8	HCC1806	6.01720656998615	3	46.340157702065966	0.1298486424813761
PF-3758309	3e-8	BT-474	3.472984639709632	3	89.66149030995463	0.038734406797207174
PF-3758309	3e-8	HCC1806	1.885063237908953	3	36.22483868852674	0.05203786424329881
PF-3758309	1e-7	BT-474	2.5469625560236633	3	86.49932850656663	0.029444882405420172
PF-3758309	1e-7	HCC1806	1.8117042225407556	3	32.53563946518106	0.05568368264221769
PF-3758309	3e-7	BT-474	5.615039895443433	3	82.55146781740397	0.06801865604453416
PF-3758309	3e-7	HCC1806	1.4847712661634827	3	29.576543853086225	0.0502009725523948
PF-3758309	1e-6	BT-474	6.5892839657157785	3	69.958138451157	0.09418895516089597
PF-3758309	1e-6	HCC1806	1.213642648597128	3	19.41394679625642	0.06251395768897203
PF-3758309	3e-6	BT-474	2.3075587272733102	3	43.96898381952261	0.05248151143872318
PF-3758309	3e-6	HCC1806	0.16517089809332605	3	4.752402594007077	0.03475524112826879
PF-3758309	3e-5	BT-474	0.6997608089569408	3	21.344292516747622	0.032784446165544226
PF-3758309	3e-5	HCC1806	0.09617670856349125	3	2.8032250994764794	0.03430930629918121
Pexmetinib	3e-9	BT-474	3.6922491827663895	3	116.09851599951878	0.03180272504759401
Pexmetinib	3e-9	HCC1806	2.0928429115623177	6	98.7217172135187	0.021199417621918445
Pexmetinib	1e-8	BT-474	2.953354301834477	3	118.15947619383174	0.024994646193164577
Pexmetinib	1e-8	HCC1806	3.3219560330711038	6	100.12363281481827	0.033178540766845364
Pexmetinib	3e-8	BT-474	1.8746069208935836	3	118.51875564962172	0.015816964248557455
Pexmetinib	3e-8	HCC1806	4.9020044797384585	6	102.44492883583017	0.04785014285669531
Pexmetinib	1e-7	BT-474	4.144527514815559	3	118.24013404724992	0.03505178295179676
Pexmetinib	1e-7	HCC1806	5.4257780565835025	6	105.27453126044477	0.051539322869653584
Pexmetinib	3e-7	BT-474	6.1337721600076875	3	116.11270924402903	0.052826018787629915
Pexmetinib	3e-7	HCC1806	4.390211677467159	6	105.58790435131638	0.04157873673541116
Pexmetinib	1e-6	BT-474	4.971010560843661	3	110.47620273067402	0.04499621129232971
Pexmetinib	1e-6	HCC1806	3.260273241382864	6	102.3488734951928	0.03185451026518621
Pexmetinib	3e-6	BT-474	3.2650202650314495	3	105.4394022500759	0.03096584574035841
Pexmetinib	3e-6	HCC1806	4.08419836890405	6	88.26172772556767	0.04627371879239725
Pexmetinib	3e-5	BT-474	0.440768917949095	3	27.95758726475913	0.015765627905405467
Pexmetinib	3e-5	HCC1806	1.2690664316158282	6	12.69358236670077	0.09997701160745494
RGB-286638	3e-9	BT-474	4.09978663342725	3	97.71876843980937	0.041954956032346495
RGB-286638	3e-9	HCC1806	1.7138931548844278	3	96.48383574319452	0.01776352631176686
RGB-286638	3e-9	SKBR3	3.4515867220180554	3	84.16585046521418	0.041009348838512594
RGB-286638	3e-9	SUM159	6.129410654718715	3	97.09104793578678	0.0631305438043323
RGB-286638	1e-8	BT-474	3.094204692444461	3	85.97307679296037	0.035990391502399036
RGB-286638	1e-8	HCC1806	2.7246396812565603	3	83.25533930219947	0.03272630565310278
RGB-286638	1e-8	SKBR3	7.207557245114316	3	70.95773666729416	0.10157535433957018
RGB-286638	1e-8	SUM159	30.288283535866135	3	60.40414034690459	0.5014272757118753
RGB-286638	3e-8	BT-474	6.992394565632791	3	66.65973631104262	0.10489682306880736
RGB-286638	3e-8	HCC1806	16.164238328664165	3	42.80803628858566	0.37759822056995873
RGB-286638	3e-8	SKBR3	7.040507834680173	3	49.994274208851365	0.14082628353135823
RGB-286638	3e-8	SUM159	15.67801319148968	3	14.325359275328168	1.0944237341740615
RGB-286638	1e-7	BT-474	6.139513018911579	3	64.49389818858923	0.09519525399067645
RGB-286638	1e-7	HCC1806	1.3983529836642483	3	11.731990181354444	0.11919145533267146
RGB-286638	1e-7	SKBR3	8.728338123166852	3	18.10666705453883	0.48205106422271704
RGB-286638	1e-7	SUM159	1.0228555515432554	3	7.110676025733557	0.14384786310634012
RGB-286638	3e-7	BT-474	8.383142347363252	3	69.76924219142921	0.12015527306949993
RGB-286638	3e-7	HCC1806	1.1417945304046009	3	9.500448029180887	0.12018322998005437
RGB-286638	3e-7	SKBR3	0.6999125567462353	3	8.062269102161597	0.08681334595474863
RGB-286638	3e-7	SUM159	0.3823845335916776	3	8.537511793861594	0.0447887561182181
RGB-286638	1e-6	BT-474	14.909141243308875	3	70.80856304902173	0.21055562493179072
RGB-286638	1e-6	HCC1806	0.5203966722816743	3	9.195123504989066	0.05659485400052743
RGB-286638	1e-6	SKBR3	0.2624169573397456	3	7.4342229477456465	0.035298505194725285
RGB-286638	1e-6	SUM159	0.5008801668263104	3	9.973113721804543	0.050223047766037185
RGB-286638	3e-6	BT-474	7.943040793757006	3	75.18978943071274	0.10563988613209915
RGB-286638	3e-6	HCC1806	0.45815925357156945	3	9.820439743725196	0.04665363930004376
RGB-286638	3e-6	SKBR3	0.07550269544283471	3	5.725216697746117	0.01318774457437713
RGB-286638	3e-6	SUM159	0.3815032176095194	3	7.696417641729444	0.049568933933760995
RGB-286638	3e-5	BT-474	0.35631899678004203	3	11.158127020009369	0.031933584923443795
RGB-286638	3e-5	HCC1806	1.2626814126412502	3	2.816152433280603	0.4483711171736263
RGB-286638	3e-5	SKBR3	0.17338898585132334	3	0.8269600794843521	0.2096703216429013
RGB-286638	3e-5	SUM159	0.0633772533634587	3	0.5377720092292904	0.11785152866972011
Ro-5126766	3e-9	BT-474	1.447335857717705	3	98.43528048157172	0.014703425952940356
Ro-5126766	3e-9	HCC1806	7.345611391469588	3	89.957577293649	0.0816563941855756
Ro-5126766	1e-8	BT-474	1.460161944993031	3	94.32990537864009	0.015479311032190092
Ro-5126766	1e-8	HCC1806	1.2331220743169822	3	86.18047200209803	0.014308602003096041
Ro-5126766	3e-8	BT-474	2.1972371579992105	3	97.16319868089394	0.022613882496967164
Ro-5126766	3e-8	HCC1806	0.8592108942507461	3	78.48185975638211	0.010947891613652486
Ro-5126766	1e-7	BT-474	5.2792859944408574	3	94.93940079492666	0.0556069024055076
Ro-5126766	1e-7	HCC1806	2.5231896928813273	3	77.76035800739018	0.03244827772837065
Ro-5126766	3e-7	BT-474	2.0924279638602834	3	92.77919503789857	0.022552771265212698
Ro-5126766	3e-7	HCC1806	3.616444103017713	3	74.8764776204346	0.048298801144870444
Ro-5126766	1e-6	BT-474	5.107624141887552	3	87.58944932070243	0.05831323500147096
Ro-5126766	1e-6	HCC1806	5.317515363495444	3	75.1071295444942	0.07079907587661562
Ro-5126766	3e-6	BT-474	1.81019116286657	3	87.58127279073881	0.02066870125525267
Ro-5126766	3e-6	HCC1806	3.605549446935978	3	73.68558347796649	0.04893154504251312
Ro-5126766	3e-5	BT-474	2.165073129259284	3	41.57599303073937	0.05207507918472396
Ro-5126766	3e-5	HCC1806	4.921996129460158	3	72.83992765998224	0.06757277618995042
Sotrastaurin	3e-9	BT-474	4.271092973935499	6	111.15340421389395	0.038425210672959495
Sotrastaurin	3e-9	HCC1806	2.368004917290483	6	101.13217274822759	0.023414951473313263
Sotrastaurin	1e-8	BT-474	9.633286241013103	6	107.59635798898246	0.08953171297860771
Sotrastaurin	1e-8	HCC1806	3.1635175299504765	6	98.31634060135777	0.032176925123541346
Sotrastaurin	3e-8	BT-474	14.748651597169832	6	103.86354968544059	0.14200026517327158
Sotrastaurin	3e-8	HCC1806	1.941863534419306	6	100.2813180984702	0.019364160456212923
Sotrastaurin	1e-7	BT-474	20.814241304903195	6	99.751486183675	0.20866096437478027
Sotrastaurin	1e-7	HCC1806	2.158167097174541	6	102.77475025724809	0.020999001133766692
Sotrastaurin	3e-7	BT-474	26.141252392735755	6	91.00661669823552	0.2872456239024497
Sotrastaurin	3e-7	HCC1806	3.49152917154094	6	102.99443298900287	0.03390017372991164
Sotrastaurin	1e-6	BT-474	31.5520722876639	6	84.46131438224778	0.37356833147147384
Sotrastaurin	1e-6	HCC1806	3.6238199734224468	6	104.31936097736875	0.034737750878368646
Sotrastaurin	3e-6	BT-474	28.691952696213793	6	76.77458124150245	0.37371682439999593
Sotrastaurin	3e-6	HCC1806	1.9512706317225321	6	102.96968136800876	0.01894995309103447
Sotrastaurin	3e-5	BT-474	18.437388226669807	6	42.36365450469964	0.4352171322855171
Sotrastaurin	3e-5	HCC1806	5.548204678786699	6	43.29801715598349	0.12813992517946
TAK-733	3e-9	BT-474	16.453858119697294	6	103.84388236132143	0.15844802549317857
TAK-733	3e-9	HCC1806	5.169727698139468	6	77.83848417394773	0.06641608907216821
TAK-733	1e-8	BT-474	7.290409074537307	6	102.94761942222988	0.07081668440176735
TAK-733	1e-8	HCC1806	5.389993256350242	6	75.1260757946476	0.07174597101389202
TAK-733	3e-8	BT-474	11.077348159717022	6	104.31109203908986	0.10619530428811792
TAK-733	3e-8	HCC1806	3.4575828937696427	6	73.78135085875617	0.046862558810947905
TAK-733	1e-7	BT-474	12.340081576590249	6	94.84857864511733	0.1301029678342523
TAK-733	1e-7	HCC1806	4.071128554256478	6	72.74761434066704	0.055962365105087085
TAK-733	3e-7	BT-474	10.712062609767166	6	99.46920237919275	0.10769225401980247
TAK-733	3e-7	HCC1806	2.5515084650570383	6	71.58710936298988	0.03564200996186827
TAK-733	1e-6	BT-474	14.365790072693358	6	93.02303882170511	0.15443260352124058
TAK-733	1e-6	HCC1806	3.851514898541004	6	71.63633421053098	0.0537648239679859
TAK-733	3e-6	BT-474	9.059261888127143	6	91.99789819944597	0.0984724875832185
TAK-733	3e-6	HCC1806	3.293702838409869	6	70.28728417256221	0.046860579081751175
TAK-733	3e-5	BT-474	9.479584443291623	6	36.34184133833123	0.260844913031226
TAK-733	3e-5	HCC1806	3.9250517835900887	6	39.175334294471995	0.10019191550699671
UCN-01	3e-9	BT-474	3.2905281784419413	3	97.44802060816707	0.03376700889259688
UCN-01	3e-9	HCC1806	4.082371889663613	3	97.83217374860149	0.041728316291469204
UCN-01	1e-8	BT-474	1.9555682839526545	3	89.88959138792644	0.021755224979422005
UCN-01	1e-8	HCC1806	6.665833163972669	3	76.27561256221496	0.08739140781774275
UCN-01	3e-8	BT-474	2.886745938178757	3	85.50070928826686	0.03376283029940783
UCN-01	3e-8	HCC1806	12.15212941300678	3	36.65780802084889	0.3315018019106689
UCN-01	1e-7	BT-474	11.014033113181089	3	85.9351749064756	0.12816676204089664
UCN-01	1e-7	HCC1806	0.9588874234688652	3	9.046003003610494	0.10600122762353147
UCN-01	3e-7	BT-474	3.227394745177903	3	56.89111671820627	0.05672932667438875
UCN-01	3e-7	HCC1806	0.4822185895473957	3	8.603909909501173	0.05604644802415803
UCN-01	1e-6	BT-474	3.25722242098098	3	34.49723782055034	0.09441980363542675
UCN-01	1e-6	HCC1806	0.6312977273792915	3	7.529758704811332	0.08384036622261316
UCN-01	3e-6	BT-474	0.39001264637782884	3	15.939722921667247	0.024467969003882453
UCN-01	3e-6	HCC1806	0.3045546018036105	3	2.193711977963012	0.1388307147260084
UCN-01	3e-5	BT-474	0.3977164985673489	3	6.693570205004229	0.059417692858440355
UCN-01	3e-5	HCC1806	0.06556980122975171	3	0.8533698914062064	0.07683631903359514
XL-228	3e-9	SKBR3	1.3491311492380365	3	102.82198037827112	0.013121038364313997
XL-228	3e-9	SUM159	5.177689390981102	3	74.67972731438616	0.06933192684520799
XL-228	1e-8	SKBR3	2.3352154638707194	3	100.85754651399847	0.023153601734170724
XL-228	1e-8	SUM159	1.669681965018214	3	61.41966518162083	0.027184810599030232
XL-228	3e-8	SKBR3	7.327515202686985	3	101.2308023228457	0.0723842450573299
XL-228	3e-8	SUM159	0.47892643486195496	3	54.319251098425575	0.008816882139890852
XL-228	1e-7	SKBR3	6.317989802933102	3	100.47980012812441	0.06287820830531976
XL-228	1e-7	SUM159	1.3941240984787966	3	36.501715668858125	0.038193385514429676
XL-228	3e-7	SKBR3	6.31792026026607	3	114.8661086909648	0.055002474901137036
XL-228	3e-7	SUM159	1.6453042422167754	3	26.781204852216963	0.06143503443164083
XL-228	1e-6	SKBR3	3.8702724841869416	3	116.50962709803784	0.033218477996932165
XL-228	1e-6	SUM159	0.6089952033460908	3	11.022267659583788	0.055251353183804565
XL-228	3e-6	SKBR3	6.212556316905756	3	52.17409365922429	0.11907358386488016
XL-228	3e-6	SUM159	0.27997701403226766	3	6.446154981000263	0.04343318068794291
XL-228	3e-5	SKBR3	0.863112346437843	3	6.719811506633822	0.12844294004166268
XL-228	3e-5	SUM159	0.5836220878344872	3	10.801678883119077	0.054030683021560194
