# Supplementary material for: Integrated single-dose kinome profiling data is predictive of cancer cell line sensitivity to kinase inhibitors
Source: PeerJ. 2023 Nov 16;11:e16342. doi: 10.7717/peerj.16342 (PMC10657565; doi:10.7717/peerj.16342)
Supplement: Table S2 [file peerj-11-16342-s004.csv]

pearson_r	pearson_p	spearman_r	spearman_p	feature	abs_pearson_r	abs_spearman_r	rank	feature_type
0.22625118076525225	0	0.19387181431878103	0	act_FAM58A_FAM58BP	0.22625118076525225	0.19387181431878103	1	Activation
0.22050985670176493	0	0.14735250669525857	0	act_TP53RK	0.22050985670176493	0.14735250669525857	2	Activation
0.2039658366352045	0	0.12867471627340266	1.7186283601410847e-252	act_RPS6KA5	0.2039658366352045	0.12867471627340266	3	Activation
0.18962372047669598	0	0.1678738355078837	0	act_CCNE1	0.18962372047669598	0.1678738355078837	4	Activation
0.1869096209312702	0	0.12851282263841743	7.413541998780801e-252	act_CAPZA1	0.1869096209312702	0.12851282263841743	5	Activation
0.1869096209312702	0	0.12851282263841743	7.413541998780801e-252	act_GLO1	0.1869096209312702	0.12851282263841743	6	Activation
0.1869096209312702	0	0.12851282263841743	7.413541998780801e-252	act_SNAP29	0.1869096209312702	0.12851282263841743	7	Activation
0.18368951854981835	0	0.1308635591047047	3.723330204751704e-261	act_DHX30	0.18368951854981835	0.1308635591047047	8	Activation
0.18368951854981835	0	0.1308635591047047	3.723330204751704e-261	act_FADS2	0.18368951854981835	0.1308635591047047	9	Activation
0.18368951854981835	0	0.1308635591047047	3.723330204751704e-261	act_SUMO2	0.18368951854981835	0.1308635591047047	10	Activation
0.18368951854981835	0	0.1308635591047047	3.723330204751704e-261	act_PRKCE_PRKCH	0.18368951854981835	0.1308635591047047	11	Activation
0.1836895185498183	0	0.1308635591047047	3.723330204751704e-261	act_SMS	0.1836895185498183	0.1308635591047047	12	Activation
0.18368951854981821	0	0.1308635591047047	3.723330204751704e-261	act_SLC5A1	0.18368951854981821	0.1308635591047047	13	Activation
0.18172598100853762	0	0.1561916190397833	0	act_MAP2K1	0.18172598100853762	0.1561916190397833	14	Activation
0.18153712922870194	0	0.17359270781744693	0	act_CCNH	0.18153712922870194	0.17359270781744693	15	Activation
0.1728168652844274	0	0.1855126943280174	0	act_GSKIP	0.1728168652844274	0.1855126943280174	16	Activation
0.1618898676394343	0	0.12282572101784688	4.453031830119918e-230	act_PRKAB2	0.1618898676394343	0.12282572101784688	17	Activation
0.15855744464934945	0	0.10571649692239303	1.1907717742884356e-170	act_LAGE3	0.15855744464934945	0.10571649692239303	18	Activation
0.15782211528370607	0	0.14562206385603355	2e-323	act_MAP2K2	0.15782211528370607	0.14562206385603355	19	Activation
0.15647475230843158	0	0.12995189575446744	1.5775014058658017e-257	act_CDC42BPG	0.15647475230843158	0.12995189575446744	20	Activation
0.15602809164364614	0	0.13154734026687723	6.812791556438101e-264	act_DCAF7	0.15602809164364614	0.13154734026687723	21	Activation
0.15450838188952695	0	0.0982802653061911	1.1857414150454066e-147	act_TPRKB	0.15450838188952695	0.0982802653061911	22	Activation
0.15194128193906006	0	0.1260562784732164	2.5228675703988646e-242	act_TESK2	0.15194128193906006	0.1260562784732164	23	Activation
-0.15024629656841124	0	-0.15538271295876446	0	act_FLT3	0.15024629656841124	0.15538271295876446	24	Activation
0.14996750462482394	0	0.1535642177823858	0	act_ERCC2	0.14996750462482394	0.1535642177823858	25	Activation
0.1485109522088731	0	0.14218716142782356	2.1389286381372954e-308	act_MYLK3	0.1485109522088731	0.14218716142782356	26	Activation
0.14673782753466258	0	0.11969002851866571	1.6714912875224364e-218	act_RPS6KA4	0.14673782753466258	0.11969002851866571	27	Activation
0.14315281293385615	1.298199640787e-312	0.1503979051349966	0	act_CKS1B	0.14315281293385615	0.1503979051349966	28	Activation
0.13916211923801655	2.2290991237533232e-295	0.1536451574282953	0	act_CAB39	0.13916211923801655	0.1536451574282953	29	Activation
0.13909750370443835	4.19782323530749e-295	0.13523742377433115	6.380549240689599e-279	act_DCK	0.13909750370443835	0.13523742377433115	30	Activation
0.13870536180439036	1.9430176648229997e-293	0.10394939156528527	4.962499960554559e-165	act_RPS6KA1	0.13870536180439036	0.10394939156528527	31	Activation
0.1371617136327936	6.267054019874104e-287	0.15002670680318153	0	act_MNAT1	0.1371617136327936	0.15002670680318153	32	Activation
0.13690778089667047	7.252744691664384e-286	0.1247452864367701	2.57762383987155e-237	act_PKN3	0.13690778089667047	0.1247452864367701	33	Activation
-0.13546656020930484	7.202294810112308e-280	-0.17665136467768455	0	act_BMPR2	0.13546656020930484	0.17665136467768455	34	Activation
-0.13527614394369564	4.4145083507495344e-279	-0.16169761549511835	0	act_MAPK11	0.13527614394369564	0.16169761549511835	35	Activation
0.13501395379691197	5.336012156652884e-278	0.1516052020830768	0	act_CCNB2	0.13501395379691197	0.1516052020830768	36	Activation
0.13434280337835366	3.075068297119981e-275	0.14133389821760714	1.0754062250727535e-304	act_CDK1	0.13434280337835366	0.14133389821760714	37	Activation
0.13392891952132854	1.5246892495033393e-273	0.05687900987740459	1.5022851202824216e-50	act_MELK	0.13392891952132854	0.05687900987740459	38	Activation
0.13257750726285564	4.798113485712017e-268	0.07706508404464352	2.240813682851522e-91	act_CAMKK2	0.13257750726285564	0.07706508404464352	39	Activation
0.13246006733398336	1.4325917669745256e-267	0.08073097382482453	4.068415034894824e-100	act_OSGEP	0.13246006733398336	0.08073097382482453	40	Activation
0.13109063924423855	4.607038151825391e-262	0.10423109017863821	6.401672195278149e-166	act_PRKAG2	0.13109063924423855	0.10423109017863821	41	Activation
0.13066514603233645	2.3043302605020575e-260	0.10752497127192659	1.6762034138463625e-176	act_EIF3M	0.13066514603233645	0.10752497127192659	42	Activation
0.13049607744170819	1.0866818768200235e-259	0.040685909585477235	1.1177508499634967e-26	act_ACVR1B	0.13049607744170819	0.040685909585477235	43	Activation
0.12861951794246398	2.8296150049542853e-252	0.11537616241423697	4.409396113165944e-203	act_RPS6KA6	0.12861951794246398	0.11537616241423697	44	Activation
0.1280165429591504	6.471134730941498e-250	0.1299581070976819	1.4905502654456168e-257	act_CHD4	0.1280165429591504	0.1299581070976819	45	Activation
0.127978177745814	9.134916021331443e-250	0.09042577904988099	3.2819517518783234e-125	act_PIP4K2C	0.127978177745814	0.09042577904988099	46	Activation
-0.1255192608690357	2.886503010515223e-240	-0.14116993128612984	5.497855444868808e-304	act_TTK	0.1255192608690357	0.14116993128612984	47	Activation
0.12462069836478422	7.664193685861884e-237	0.08794068978352589	1.6685812768680291e-118	act_PRKAG1	0.12462069836478422	0.08794068978352589	48	Activation
0.12135982786383238	1.2526993706530573e-224	0.0908145279446602	2.8180180978474382e-126	act_PIK3R1	0.12135982786383238	0.0908145279446602	49	Activation
0.1213598278638323	1.2526993706538417e-224	0.0908145279446602	2.8180180978474382e-126	act_CAPNS1	0.1213598278638323	0.0908145279446602	50	Activation
0.1213598278638323	1.2526993706538417e-224	0.0908145279446602	2.8180180978474382e-126	act_STK38	0.1213598278638323	0.0908145279446602	51	Activation
0.12099915182676903	2.680920752236845e-223	0.09826879312437195	1.2827802364033075e-147	act_JAK2	0.12099915182676903	0.09826879312437195	52	Activation
-0.12008431077038663	6.090281183962625e-220	-0.12508408149596237	1.3238723419422065e-238	act_NEK4	0.12008431077038663	0.12508408149596237	53	Activation
0.11909724731648665	2.3802095139909456e-216	0.10583432998681583	4.984846505175218e-171	act_PTK2	0.11909724731648665	0.10583432998681583	54	Activation
0.11877820526308103	3.3971661683307024e-215	0.13619862382807493	6.600055234280109e-283	act_AFF1	0.11877820526308103	0.13619862382807493	55	Activation
0.11825632106900717	2.586902837743069e-213	0.10484812162408085	7.072391770813546e-168	act_CAMK4	0.11825632106900717	0.10484812162408085	56	Activation
0.11623513460094889	4.1686829438973903e-206	0.13843335590349318	2.7595472723098473e-292	act_AFF4	0.11623513460094889	0.13843335590349318	57	Activation
-0.11588343376792776	7.262609355900331e-205	-0.11839662149049782	8.08649161057173e-214	act_IKK_beta	0.11588343376792776	0.11839662149049782	58	Activation
0.11588084291430907	7.4168769076085505e-205	0.11336780890152111	4.2263769166350046e-196	act_PRKX_PRKY	0.11588084291430907	0.11336780890152111	59	Activation
-0.11557562747642706	8.792785865679917e-204	-0.116765044796384	5.530335876053066e-208	act_TRKA	0.11557562747642706	0.116765044796384	60	Activation
0.115533351888936	1.2377842194707376e-203	0.11166571375126158	2.78400597640849e-190	act_PLA2G2A	0.115533351888936	0.11166571375126158	61	Activation
-0.11514617305006045	2.820027657511541e-202	-0.12753680700636036	4.784857480683304e-248	act_MYLK	0.11514617305006045	0.12753680700636036	62	Activation
0.11484383983241711	3.214483594015683e-201	0.08215532294621442	1.266792848597034e-103	act_PRKAB1	0.11484383983241711	0.08215532294621442	63	Activation
0.1145448459352382	3.544020174972795e-200	0.12127059084692111	2.6754522837049636e-224	act_CCNB1	0.1145448459352382	0.12127059084692111	64	Activation
-0.1143244667442709	2.0702559917149976e-199	-0.10820139922152383	1.022445621561628e-178	act_IKK_alpha	0.1143244667442709	0.10820139922152383	65	Activation
0.11384038783012382	9.8730270818987e-198	0.1049887088561226	2.5240017515553367e-168	act_ERLIN2	0.11384038783012382	0.1049887088561226	66	Activation
-0.11358985046707071	7.248761396644904e-197	-0.10240730100198184	3.3195871477617966e-160	act_p38_gamma	0.11358985046707071	0.10240730100198184	67	Activation
0.11293067757265958	1.3456184470846097e-194	0.08983633904332938	1.3301519023966653e-123	act_PTK2B	0.11293067757265958	0.08983633904332938	68	Activation
-0.1125658603353838	2.3916310969239917e-193	-0.13808396466663775	8.271815071549747e-291	act_MINK	0.1125658603353838	0.13808396466663775	69	Activation
-0.11221312185271404	3.829592928086864e-192	-0.097227867373778	1.5523526617568573e-144	act_NIK	0.11221312185271404	0.097227867373778	70	Activation
-0.11030645217690628	1.0634562034027177e-185	-0.14559732501555453	2e-323	act_INSR	0.11030645217690628	0.14559732501555453	71	Activation
-0.11002709408836503	9.147953936142388e-185	-0.1019164493691638	1.1005376861396803e-158	act_WNK2	0.11002709408836503	0.1019164493691638	72	Activation
-0.10984066654009345	3.834224902955935e-184	-0.10494494628152444	3.4789450720618464e-168	act_p38_beta	0.10984066654009345	0.10494494628152444	73	Activation
-0.10848102676432861	1.2301860245785167e-179	-0.10259046468509289	8.949280508275668e-161	act_AP2A1	0.10848102676432861	0.10259046468509289	74	Activation
0.1084583103265659	1.4614149603276306e-179	0.06121859584051378	2.7538841029608204e-58	act_UNC119	0.1084583103265659	0.06121859584051378	75	Activation
-0.10598388212711653	1.6483753235790932e-171	-0.12606445985850157	2.346733744237334e-242	act_NEK3	0.10598388212711653	0.12606445985850157	76	Activation
-0.10579166899643598	6.83311605369261e-171	-0.10735871586445149	5.841053048650335e-176	act_OSR1	0.10579166899643598	0.10735871586445149	77	Activation
-0.10566243611326553	1.7749617780322753e-170	-0.11816049055723264	5.719718913145448e-213	act_LOK	0.10566243611326553	0.11816049055723264	78	Activation
-0.10505637121464566	1.5364146584652095e-168	-0.10722680199165167	1.5705702332881878e-175	act_CSNK1A1L	0.10505637121464566	0.10722680199165167	79	Activation
-0.1045468285243496	6.40466596812228e-167	-0.10699927652638022	8.623979978450283e-175	act_PFTAIRE2	0.1045468285243496	0.10699927652638022	80	Activation
0.1045056800306466	8.649069445225177e-167	0.00409106765654401	0.2825550947215239	act_MAPKAPK5	0.1045056800306466	0.00409106765654401	81	Activation
0.10446796511308273	1.1389618381724563e-166	0.06475584925748595	5.1647225963084695e-65	act_CDK7	0.10446796511308273	0.06475584925748595	82	Activation
-0.10428031296429577	4.4733256587532766e-166	-0.12457250412785864	1.1678883798700328e-236	act_ASK1	0.10428031296429577	0.12457250412785864	83	Activation
-0.10412714440978697	1.3638513677385318e-165	-0.16464548936052223	0	act_PIK4CB	0.10412714440978697	0.16464548936052223	84	Activation
-0.10390630110108938	6.784747890010744e-165	-0.1587173814377103	0	act_BUB1	0.10390630110108938	0.1587173814377103	85	Activation
0.10321101617631318	1.0359349506359985e-162	0.07088010123605065	1.483487828700888e-77	act_PRKAA1	0.10321101617631318	0.07088010123605065	86	Activation
-0.10310300528295548	2.255484857421013e-162	-0.1093852766082695	1.2571202393251995e-182	act_p38_delta	0.10310300528295548	0.1093852766082695	87	Activation
0.10261776574406307	7.35943097026107e-161	0.028155011128279728	1.3941318765047332e-13	act_TGFBR1	0.10261776574406307	0.028155011128279728	88	Activation
-0.10253366210150223	1.3441526507066023e-160	-0.12044714799901211	2.861527863928767e-221	act_SNARK	0.10253366210150223	0.12044714799901211	89	Activation
-0.10240010647663148	3.494816869745861e-160	-0.1288345193972973	4.052536940704605e-253	act_IRAK1	0.10240010647663148	0.1288345193972973	90	Activation
0.10115624868860554	2.408871853709771e-156	0.11950596067857867	7.815889029213342e-218	act_CDK13	0.10115624868860554	0.11950596067857867	91	Activation
-0.10095167525902146	1.01983264292107e-155	-0.11211188926157789	8.474349729798288e-192	act_CDK8	0.10095167525902146	0.11211188926157789	92	Activation
0.10060062816412185	1.2049263897756012e-154	0.05236729113046895	4.1584637889003e-43	act_ACVR2B	0.10060062816412185	0.05236729113046895	93	Activation
0.10058125265893932	1.3805146751183838e-154	0.0717659785444017	1.8323183398889587e-79	act_STK11	0.10058125265893932	0.0717659785444017	94	Activation
0.10055189304332326	1.6964590928590158e-154	0.06536054936912102	3.351322493336013e-66	act_TEC	0.10055189304332326	0.06536054936912102	95	Activation
0.10036626432472784	6.234683039236818e-154	0.0961696467829139	1.953712469394262e-141	act_FAM83B	0.10036626432472784	0.0961696467829139	96	Activation
-0.10017758173527441	2.335047865703129e-153	-0.09923180664226267	1.6839954385875914e-150	act_JNK2	0.10017758173527441	0.09923180664226267	97	Activation
0.1001267054358354	3.332277457809237e-153	0.11282846965365356	3.016323727102246e-194	act_CCNA2	0.1001267054358354	0.11282846965365356	98	Activation
-0.09958051688190774	1.4989254246709684e-151	-0.10369329011548806	3.1780504658217726e-164	act_PIKFYVE	0.09958051688190774	0.10369329011548806	99	Activation
0.09927857900981692	1.21799985733552e-150	0.07484056049353892	2.8520207267469683e-86	act_PDXK	0.09927857900981692	0.07484056049353892	100	Activation
-0.09826943373316072	1.277158327350609e-147	-0.13427681069679007	5.734993399884491e-275	act_BIKE	0.09826943373316072	0.13427681069679007	101	Activation
0.0967040141120657	5.368252943452323e-143	0.10715717244232581	2.645956100526856e-175	act_CCNI	0.0967040141120657	0.10715717244232581	102	Activation
-0.09552763828886042	1.4279742395084789e-139	-0.09378394589533127	1.4223648335877706e-134	act_WNK4	0.09552763828886042	0.09378394589533127	103	Activation
-0.09493170182593252	7.472783025580876e-138	-0.09983779407469931	2.5019398180735347e-152	act_MEK4	0.09493170182593252	0.09983779407469931	104	Activation
-0.09492502181976849	7.81063861667975e-138	-0.11460645061793204	2.1624742894561282e-200	act_PAK2	0.09492502181976849	0.11460645061793204	105	Activation
0.09405733838088089	2.3741506610426924e-135	0.04541722402155242	7.70036956468069e-33	act_RPS6KA3	0.09405733838088089	0.04541722402155242	106	Activation
-0.09375298041818157	1.741522852846049e-134	-0.10164679738186691	7.477312290960379e-158	act_KIT_autoinhibited	0.09375298041818157	0.10164679738186691	107	Activation
0.0937123507200326	2.271128137711823e-134	0.11650562563374363	4.601057840381478e-207	act_CCNT2	0.0937123507200326	0.11650562563374363	108	Activation
-0.09314085296364769	9.394111993182332e-133	-0.11650913440595427	4.47122785835061e-207	act_TAK1	0.09314085296364769	0.11650913440595427	109	Activation
0.09272892259209387	1.354804741941489e-131	0.023883342483133767	3.5124308218971747e-10	act_MARK4	0.09272892259209387	0.023883342483133767	110	Activation
0.09254302604414093	4.5000311563556925e-131	0.018074440460745914	2.0547288480226065e-6	act_ACVR1	0.09254302604414093	0.018074440460745914	111	Activation
-0.09224526366120317	3.0624358271521577e-130	-0.12252467571909889	5.932355108969551e-229	act_DRAK2	0.09224526366120317	0.12252467571909889	112	Activation
0.09185773842339821	3.680554411952172e-129	0.07278478412297258	1.0937771305663988e-81	act_CDK5	0.09185773842339821	0.07278478412297258	113	Activation
0.0914471465948059	5.069996515187874e-128	0.04918191755864245	3.196770897077398e-38	act_GSK3B	0.0914471465948059	0.04918191755864245	114	Activation
-0.09141735506689479	6.12994102969268e-128	-0.11122083467279208	8.92623371079886e-189	act_ROCK1	0.09141735506689479	0.11122083467279208	115	Activation
-0.09089567735534836	1.6857672653529688e-126	-0.1056173350659239	2.4759872086954586e-170	act_TRKB	0.09089567735534836	0.1056173350659239	116	Activation
-0.09083932202163592	2.4087181569555746e-126	-0.12311510830343826	3.6724622408765364e-231	act_SNRK	0.09083932202163592	0.12311510830343826	117	Activation
0.09080374994693433	3.016936198896812e-126	0.12045737108237303	2.6249456524106254e-221	act_CCNK	0.09080374994693433	0.12045737108237303	118	Activation
-0.09077030687535802	3.727852304913018e-126	-0.10261438896420817	7.539662721179005e-161	act_PIM3	0.09077030687535802	0.10261438896420817	119	Activation
-0.09001558589298723	4.3262394111198366e-124	-0.128344283944284	3.3888401700530074e-251	act_RIPK4	0.09001558589298723	0.128344283944284	120	Activation
-0.09000704083669776	4.564433257833719e-124	-0.0576661630191787	6.53938012901957e-52	act_PIM2	0.09000704083669776	0.0576661630191787	121	Activation
-0.08947223711433268	1.2933413374542771e-122	-0.10950441636995435	5.051949057376088e-183	act_TRKC	0.08947223711433268	0.10950441636995435	122	Activation
-0.08906575821420942	1.6206739788366982e-121	-0.13505708419258194	3.542596954246226e-278	act_IGF1R	0.08906575821420942	0.13505708419258194	123	Activation
0.08900229446160236	2.402522058986298e-121	0.0953283654308396	5.378554455060945e-139	act_MLLT1	0.08900229446160236	0.0953283654308396	124	Activation
0.08878771456942176	9.07471785660018e-121	0.07787562466285836	2.83784011876426e-93	act_MAP2K6	0.08878771456942176	0.07787562466285836	125	Activation
-0.08875167943098909	1.1340188001391024e-120	-0.13619535244468486	6.810216482925506e-283	act_CDK4_cyclinD1	0.08875167943098909	0.13619535244468486	126	Activation
0.08870905697054107	1.475873005144334e-120	0.12462230691865465	7.557175249515476e-237	act_ADK	0.08870905697054107	0.12462230691865465	127	Activation
-0.08825612977872857	2.4076212584548392e-119	-0.10200523976152866	5.84935922302191e-159	act_DRAK1	0.08825612977872857	0.10200523976152866	128	Activation
-0.08813120088461507	5.187190622661649e-119	-0.11701351606763945	7.23614782587726e-209	act_CSNK2A1	0.08813120088461507	0.11701351606763945	129	Activation
-0.08779018478658988	4.1920167214804e-118	-0.10779220896333024	2.2441962199386885e-177	act_MAP3K15	0.08779018478658988	0.10779220896333024	130	Activation
-0.0875611448111898	1.6979760387842042e-117	-0.11372355200077633	2.502981580964527e-197	act_ABL1_nonphosphorylated	0.0875611448111898	0.11372355200077633	131	Activation
-0.08748482844587098	2.703942352669066e-117	-0.11906862353451123	3.022208872984688e-216	act_CAMK1G	0.08748482844587098	0.11906862353451123	132	Activation
-0.0871121329814461	2.607578362521063e-116	-0.11381231557703227	1.2346967811045249e-197	act_ERK2	0.0871121329814461	0.11381231557703227	133	Activation
-0.08698035829503098	5.79722270715932e-116	-0.11345724232228042	2.0784709255201663e-196	act_JNK1	0.08698035829503098	0.11345724232228042	134	Activation
-0.08659788034115723	5.852390004034257e-115	-0.11191699558512092	3.9022652641646624e-191	act_CASK	0.08659788034115723	0.11191699558512092	135	Activation
0.08632623488416466	3.0044291658952663e-114	0.04887876572341021	8.991140915709813e-38	act_MAP4K2	0.08632623488416466	0.04887876572341021	136	Activation
-0.08607503701715621	1.3573943950863684e-113	-0.11421775873849924	4.859984957246336e-199	act_MEK5	0.08607503701715621	0.11421775873849924	137	Activation
-0.08598504393554306	2.327416128571228e-113	-0.11988891455250351	3.148561024123002e-219	act_HIPK4	0.08598504393554306	0.11988891455250351	138	Activation
-0.08587314146681163	4.5468045198171856e-113	-0.10054660785363488	1.7605663314041384e-154	act_PYK2	0.08587314146681163	0.10054660785363488	139	Activation
0.08569450888301919	1.3218290447716202e-112	0.0541190175808015	6.3410206858719695e-46	act_STK4	0.08569450888301919	0.0541190175808015	140	Activation
-0.08539480959914417	7.880703898734004e-112	-0.10406473514746867	2.1469543535486888e-165	act_DCAMKL3	0.08539480959914417	0.10406473514746867	141	Activation
0.08536142363512424	9.611077086889947e-112	0.14769339816121993	0	act_CDK12	0.08536142363512424	0.14769339816121993	142	Activation
0.08533357012280836	1.1341421882020149e-111	0.10889382040911533	5.344398606855125e-181	act_CDC42BPA	0.08533357012280836	0.10889382040911533	143	Activation
0.08532521041156216	1.1919031107786613e-111	0.06489549817005891	2.7524063342083897e-65	act_BTK	0.08532521041156216	0.06489549817005891	144	Activation
-0.08524925626920898	1.8713445589660148e-111	-0.10226838439832367	8.957021365408765e-160	act_MEK3	0.08524925626920898	0.10226838439832367	145	Activation
-0.08488000322627824	1.6675414613357524e-110	-0.07583841587355207	1.5273118143411507e-88	act_ROCK2	0.08488000322627824	0.07583841587355207	146	Activation
-0.0847970370372018	2.72231393922776e-110	-0.11415435117240443	8.0665867678349355e-199	act_HIPK1	0.0847970370372018	0.11415435117240443	147	Activation
0.0847184596407613	4.3285830025812586e-110	0.07799955445218897	1.4491537875282423e-93	act_PRKCA	0.0847184596407613	0.07799955445218897	148	Activation
-0.084691215450167	5.0831544134336494e-110	-0.13405496623310467	4.649964220318755e-274	act_AURKC	0.084691215450167	0.13405496623310467	149	Activation
-0.08461982831454992	7.742620269650829e-110	-0.10004693360710827	5.817603141914576e-153	act_MAPK9	0.08461982831454992	0.10004693360710827	150	Activation
-0.08409844705982596	1.6554987133080842e-108	-0.11158374416075438	5.279764418355589e-190	act_RIOK1	0.08409844705982596	0.11158374416075438	151	Activation
0.08407278662772973	1.9238626344207973e-108	0.01240201123273258	0.0011230432774626373	act_PAK4	0.08407278662772973	0.01240201123273258	152	Activation
0.08381041609986384	8.915247540649226e-108	0.032275007554433924	2.25538715372076e-17	act_NLK	0.08381041609986384	0.032275007554433924	153	Activation
-0.08375944964395816	1.2002027484260904e-107	-0.1021061495428199	2.850026593615103e-159	act_VRK2	0.08375944964395816	0.1021061495428199	154	Activation
0.08369505887156911	1.7469171069098485e-107	0.06799530323994075	1.6616757831422951e-71	act_GSK3A	0.08369505887156911	0.06799530323994075	155	Activation
-0.08362118926902883	2.6861577408734154e-107	-0.1056170621486021	2.480978318069001e-170	act_HIPK3	0.08362118926902883	0.1056170621486021	156	Activation
-0.08350543314743884	5.267577632602196e-107	-0.10253585757712533	1.3231904067519907e-160	act_ACTR2	0.08350543314743884	0.10253585757712533	157	Activation
-0.08337055047988706	1.1531903208438153e-106	-0.160625487827032	0	act_ZAK	0.08337055047988706	0.160625487827032	158	Activation
-0.0833299318812939	1.459711995021798e-106	-0.09530245641873512	6.38938392901943e-139	act_YSK4	0.0833299318812939	0.09530245641873512	159	Activation
0.08330773916855284	1.660257805723416e-106	0.09883693600735925	2.578960920821906e-149	act_PYGB	0.08330773916855284	0.09883693600735925	160	Activation
0.08330773916855284	1.660257805723416e-106	0.09883693600735925	2.578960920821906e-149	act_PYGL	0.08330773916855284	0.09883693600735925	161	Activation
0.08315073316897628	4.1236221208466277e-106	0.03809470539841865	1.378990907903794e-23	act_FER	0.08315073316897628	0.03809470539841865	162	Activation
0.08309299818562549	5.75942128418209e-106	0.0883494326423346	1.35618583898956e-119	act_IMPDH2	0.08309299818562549	0.0883494326423346	163	Activation
-0.08298746081114093	1.0601153487492212e-105	-0.1248323562707028	1.2028079739101525e-237	act_AXL	0.08298746081114093	0.1248323562707028	164	Activation
-0.0825267022143854	1.507315417880003e-104	-0.11807796805230832	1.1321020742494949e-212	act_ULK2	0.0825267022143854	0.11807796805230832	165	Activation
0.08219065503112812	1.0349801859047874e-103	0.05483355159815491	4.233367936218867e-47	act_STK3	0.08219065503112812	0.05483355159815491	166	Activation
-0.08191854831491009	4.896986752947576e-103	-0.08626090289222307	4.449248738449368e-114	act_NQO2	0.08191854831491009	0.08626090289222307	167	Activation
0.08163962013362189	2.3960874969137426e-102	0.05439252137307648	2.2596200721217272e-46	act_CDK18	0.08163962013362189	0.05439252137307648	168	Activation
-0.0815398911617979	4.2216216029051044e-102	-0.09945559477182704	3.569145725892535e-151	act_HIPK2	0.0815398911617979	0.09945559477182704	169	Activation
0.08103660292884929	7.280925592301509e-101	0.1064141107698272	6.770598277992947e-173	act_CABLES1	0.08103660292884929	0.1064141107698272	170	Activation
-0.08053296392202042	1.2360134883403938e-99	-0.09009293129918451	2.6627087868346715e-124	act_RIOK3	0.08053296392202042	0.09009293129918451	171	Activation
-0.08020007287013786	7.955456748098385e-99	-0.09548840227840996	1.8544629618408926e-139	act_INSRR	0.08020007287013786	0.09548840227840996	172	Activation
0.07938219866611296	7.465518866312733e-97	0.05997590935881239	5.170136371423795e-56	act_CDK2	0.07938219866611296	0.05997590935881239	173	Activation
-0.07932686068237996	1.0133919933395942e-96	-0.10921383821907138	4.6592653747613265e-182	act_ALK	0.07932686068237996	0.10921383821907138	174	Activation
-0.0789591884083763	7.677136512029664e-96	-0.08951239871650403	1.0068242919992558e-122	act_ERK8	0.0789591884083763	0.08951239871650403	175	Activation
0.07881835686534767	1.6632528435818976e-95	0.08454944631078741	1.1719713294423327e-109	act_SPAG9	0.07881835686534767	0.08454944631078741	176	Activation
0.07878494289270312	1.9977100488917167e-95	0.024281240063878964	1.7842717800439823e-10	act_FES	0.07878494289270312	0.024281240063878964	177	Activation
-0.0786226851408128	4.858027491789276e-95	-0.08324488166833058	2.3902639755124646e-106	act_ERK4	0.0786226851408128	0.08324488166833058	178	Activation
-0.07844265126062808	1.2993594395838865e-94	-0.08921545846415516	6.39607487023197e-122	act_FAK	0.07844265126062808	0.08921545846415516	179	Activation
-0.07812390401494455	7.375346151571635e-94	-0.09651495388647026	1.9192519187814404e-142	act_CLK2	0.07812390401494455	0.09651495388647026	180	Activation
-0.07800637330765692	1.3965016898037964e-93	-0.11785976611683374	6.868800872634995e-212	act_CDKL1	0.07800637330765692	0.11785976611683374	181	Activation
-0.07793201862087736	2.0904008717885024e-93	-0.11543163766918892	2.816755721584877e-203	act_LZK	0.07793201862087736	0.11543163766918892	182	Activation
-0.0779193171528379	2.2394370086684024e-93	-0.06570728125107689	6.904474854844343e-67	act_M4K1	0.0779193171528379	0.06570728125107689	183	Activation
0.07790407918764031	2.4322855415787946e-93	0.0873129868722128	7.697268621042186e-117	act_ETF1	0.07790407918764031	0.0873129868722128	184	Activation
-0.07774942806021738	5.619783347276953e-93	-0.09955678084754652	1.767700019139933e-151	act_PIP5K1A	0.07774942806021738	0.09955678084754652	185	Activation
0.0776703487126577	8.618173838349473e-93	0.07959690508743301	2.2763800920750537e-97	act_STRADA	0.0776703487126577	0.07959690508743301	186	Activation
-0.0776016999019977	1.2487151440110864e-92	-0.09333155299646147	2.7197656384151655e-133	act_EPHA6	0.0776016999019977	0.09333155299646147	187	Activation
-0.07723395024439889	9.052134830259818e-92	-0.10025499502929451	1.3587477358988804e-153	act_PIP5K2B	0.07723395024439889	0.10025499502929451	188	Activation
-0.07699043549970991	3.3430827120913474e-91	-0.11815974483217473	5.755129450749673e-213	act_GRK1	0.07699043549970991	0.11815974483217473	189	Activation
-0.0769452347873735	4.258606076854079e-91	-0.10881025760942566	1.009375815992806e-180	act_ULK1	0.0769452347873735	0.10881025760942566	190	Activation
-0.07683349871437464	7.7420856363285e-91	-0.09147334689372985	4.290178096548004e-128	act_RIPK5	0.07683349871437464	0.09147334689372985	191	Activation
-0.07633867546513966	1.0811567547903004e-89	-0.09379892120370605	1.2896803003257757e-134	act_JNK3	0.07633867546513966	0.09379892120370605	192	Activation
0.07622217951388613	2.0062235346280352e-89	0.06783460933629186	3.5489277123179835e-71	act_MFAP1	0.07622217951388613	0.06783460933629186	193	Activation
0.07622217951388613	2.0062235346280352e-89	0.06783460933629186	3.5489277123179835e-71	act_PTCD3	0.07622217951388613	0.06783460933629186	194	Activation
0.07622217951388612	2.006223534628206e-89	0.06783460933629186	3.5489277123179835e-71	act_GRAMD1A	0.07622217951388612	0.06783460933629186	195	Activation
0.07622217951388612	2.006223534628206e-89	0.06783460933629186	3.5489277123179835e-71	act_IPO7	0.07622217951388612	0.06783460933629186	196	Activation
0.07622217951388612	2.006223534628206e-89	0.06783460933629186	3.5489277123179835e-71	act_TOP2B	0.07622217951388612	0.06783460933629186	197	Activation
0.0762221795138861	2.0062235346283212e-89	0.06783460933629186	3.5489277123179835e-71	act_CERS2	0.0762221795138861	0.06783460933629186	198	Activation
0.0762221795138861	2.0062235346283212e-89	0.06783460933629186	3.5489277123179835e-71	act_NCL	0.0762221795138861	0.06783460933629186	199	Activation
0.07622217951388609	2.006223534628494e-89	0.06783460933629186	3.5489277123179835e-71	act_THRAP3	0.07622217951388609	0.06783460933629186	200	Activation
0.07622217951388607	2.0062235346286076e-89	0.06783460933629186	3.5489277123179835e-71	act_DKC1	0.07622217951388607	0.06783460933629186	201	Activation
-0.07567449091353075	3.623402753049161e-88	-0.09043713208181255	3.055349395877934e-125	act_PHKA1	0.07567449091353075	0.09043713208181255	202	Activation
-0.0756736945265733	3.638625622643927e-88	-0.06953454884824789	1.0573637205427581e-74	act_BARK2	0.0756736945265733	0.06953454884824789	203	Activation
-0.07500731018806155	1.1959672951737751e-86	-0.13452373537157478	5.559437487915141e-276	act_CTK	0.07500731018806155	0.13452373537157478	204	Activation
-0.07462768329897564	8.625140635898095e-86	-0.0608529625003886	1.299359425176932e-57	act_PFTK1	0.07462768329897564	0.0608529625003886	205	Activation
-0.07461381165781564	9.269075781794496e-86	-0.04344673642116219	3.4208561591633646e-30	act_TYK2	0.07461381165781564	0.04344673642116219	206	Activation
-0.07454260653741208	1.3410934328802694e-85	-0.09208227442328756	8.725715215603757e-130	act_MTOR	0.07454260653741208	0.09208227442328756	207	Activation
-0.0744932357381205	1.7322047734786108e-85	-0.05576426303363738	1.1817860791084295e-48	act_GRB2	0.0744932357381205	0.05576426303363738	208	Activation
-0.07435061179382653	3.6245032679535597e-85	-0.10376053608552108	1.95254182371064e-164	act_DYRK2	0.07435061179382653	0.10376053608552108	209	Activation
0.07424313867091162	6.316300168282486e-85	0.08455648327987177	1.1244083038353592e-109	act_CNOT2	0.07424313867091162	0.08455648327987177	210	Activation
0.07412794336116058	1.1445087103567648e-84	-0.02214369627063445	5.9857800515139035e-9	act_CDK3	0.07412794336116058	0.02214369627063445	211	Activation
-0.07396719591560304	2.619300572409894e-84	-0.0840848588279207	1.7925914459221528e-108	act_FAM83A	0.07396719591560304	0.0840848588279207	212	Activation
0.07379752003916062	6.264282729637221e-84	0.10007467884143502	4.79287309444974e-153	act_CCNT1	0.07379752003916062	0.10007467884143502	213	Activation
-0.0737112408172586	9.752042642078155e-84	-0.07556845989342532	6.329414586272479e-88	act_STK33	0.0737112408172586	0.07556845989342532	214	Activation
-0.07356577521445037	2.0543338867824585e-83	-0.1515231445828108	0	act_p38_alpha	0.07356577521445037	0.1515231445828108	215	Activation
-0.07313109362793759	1.886913821102817e-82	-0.10257825966255354	9.766863095156612e-161	act_GAK	0.07313109362793759	0.10257825966255354	216	Activation
0.07304481180278774	2.925739083036948e-82	0.10833752821113857	3.64944842933367e-179	act_C2CD5	0.07304481180278774	0.10833752821113857	217	Activation
-0.07284717064470145	7.974693161784584e-82	-0.08750967030549202	2.3240326125507474e-117	act_OSBPL8	0.07284717064470145	0.08750967030549202	218	Activation
-0.07276054866271439	1.236520132562264e-81	-0.08724867283079718	1.1380120569775166e-116	act_ACOX1	0.07276054866271439	0.08724867283079718	219	Activation
-0.07273144727064974	1.4326689967073712e-81	-0.08762156611778726	1.1744248514046899e-117	act_PTPN1	0.07273144727064974	0.08762156611778726	220	Activation
-0.07251970813145689	4.1747207835397515e-81	-0.11054987545191328	1.6231601038846767e-186	act_CDK4_cyclinD3	0.07251970813145689	0.11054987545191328	221	Activation
-0.07246644704661025	5.460713062860411e-81	-0.07606855564167855	4.526977674788772e-89	act_SARNP	0.07246644704661025	0.07606855564167855	222	Activation
-0.07189225056654465	9.751179906857257e-80	-0.10590329743630832	2.9929974578177216e-171	act_ADCK3	0.07189225056654465	0.10590329743630832	223	Activation
-0.07187348942746484	1.0710002299383614e-79	-0.09935311116576641	7.266267325910233e-151	act_AAK1	0.07187348942746484	0.09935311116576641	224	Activation
-0.07183410293688547	1.3039681992498166e-79	-0.1178818109504004	5.725887106969279e-212	act_NEK10	0.07183410293688547	0.1178818109504004	225	Activation
-0.07172649307514198	2.2313324279302705e-79	-0.13264787797347738	2.490049297858434e-268	act_HPK1	0.07172649307514198	0.13264787797347738	226	Activation
-0.07164643013278357	3.3259220552213243e-79	-0.09722649900292583	1.566826991265125e-144	act_DYRK1B	0.07164643013278357	0.09722649900292583	227	Activation
-0.07151922819014622	6.265021204239662e-79	-0.10837481996626613	2.751444528872615e-179	act_DAPK1	0.07151922819014622	0.10837481996626613	228	Activation
-0.071513423797203865	6.448518107914823e-79	-0.09932178513065036	9.028614414240567e-151	act_LRRK2	0.071513423797203865	0.09932178513065036	229	Activation
-0.07148429551020961	7.45351332457593e-79	-0.07347046610023622	3.3444848484857284e-83	act_MAPK14	0.07148429551020961	0.07347046610023622	230	Activation
-0.07136227915985313	1.3663739193837713e-78	-0.061151509984184484	3.663302437981695e-58	act_M3K6	0.07136227915985313	0.061151509984184484	231	Activation
-0.07132302726638891	1.6601451467171766e-78	-0.10626010650979023	2.1260352307586802e-172	act_DAPK3	0.07132302726638891	0.10626010650979023	232	Activation
0.0712037718331518	2.99792192071257e-78	0.05453570450270092	1.313828550959532e-46	act_KLHL6	0.0712037718331518	0.05453570450270092	233	Activation
0.07098954925281122	8.64588201849079e-78	0.08471358872117851	4.454762487972591e-110	act_STK26	0.07098954925281122	0.08471358872117851	234	Activation
-0.0704165065657438	1.446876714905693e-76	-0.06681766364488775	4.1449006435409583e-69	act_CDK11	0.0704165065657438	0.06681766364488775	235	Activation
-0.07018617385169017	4.4612497012526494e-76	-0.0468696273514281	7.253901174062672e-35	act_M3K2	0.07018617385169017	0.0468696273514281	236	Activation
-0.07016048164168238	5.057135067566357e-76	-0.0935433515015035	6.844468097211466e-134	act_ROS1	0.07016048164168238	0.0935433515015035	237	Activation
0.07011187346039509	6.410063242111476e-76	0.07369495605500868	1.0601115473227217e-83	act_STK10	0.07011187346039509	0.07369495605500868	238	Activation
-0.06975362374498642	3.6598809993626734e-75	-0.055554822426227495	2.6579495912746555e-48	act_DYNLL2	0.06975362374498642	0.055554822426227495	239	Activation
-0.06963080898874344	6.636661446395027e-75	-0.07685374446096821	6.947847554817539e-91	act_TLK1	0.06963080898874344	0.07685374446096821	240	Activation
-0.06943842188643187	1.6824376779584352e-74	-0.0602711797934463	1.504912865855609e-56	act_EPHB1	0.06943842188643187	0.0602711797934463	241	Activation
-0.06911272833815563	8.077893947545956e-74	-0.11665903530184081	1.3152213707684356e-207	act_SRPK3	0.06911272833815563	0.11665903530184081	242	Activation
-0.068777623157247475	4.027087518983014e-73	-0.10266848391563166	5.116580106493851e-161	act_BLK	0.068777623157247475	0.10266848391563166	243	Activation
-0.0687529219516462	4.5319446990046164e-73	-0.0602987333324374	1.3407891928562631e-56	act_CDC2L1	0.0687529219516462	0.0602987333324374	244	Activation
-0.06870796171299513	5.618233417507182e-73	-0.09716847826678665	2.3220580173058868e-144	act_PIP5K1C	0.06870796171299513	0.09716847826678665	245	Activation
0.06849479766577783	1.5530630950529428e-72	0.06496455740904032	2.0152323400957833e-65	act_LASP1	0.06849479766577783	0.06496455740904032	246	Activation
-0.06817864628738489	6.975755748935851e-72	-0.08159973589873716	3.005464432590577e-102	act_CDC23	0.06817864628738489	0.08159973589873716	247	Activation
0.0680090089568265	1.5574080757417775e-71	-0.008740566664091396	0.021680949031773034	act_FYN	0.0680090089568265	0.008740566664091396	248	Activation
0.06767040201425366	7.692107971108074e-71	0.09582699439660862	1.9373858682721672e-140	act_FIBP	0.06767040201425366	0.09582699439660862	249	Activation
0.06753202638395507	1.474046045365452e-70	0.059660496851782534	1.9193308302337002e-55	act_MAPK15	0.06753202638395507	0.059660496851782534	250	Activation
-0.06748401478973691	1.8466366138644548e-70	-0.0847937823440351	2.7751361685536956e-110	act_MEK6	0.06748401478973691	0.0847937823440351	251	Activation
-0.06716785746000672	8.111790737544519e-70	-0.05643757818299915	8.549604224073296e-50	act_KC1G2	0.06716785746000672	0.05643757818299915	252	Activation
-0.06714210569769198	9.148201999044457e-70	-0.08330757058429758	1.6618819627976373e-106	act_PRKD1	0.06714210569769198	0.08330757058429758	253	Activation
-0.06699314108074385	1.832355681974116e-69	-0.09456279482053533	8.550463565131648e-137	act_RIPK3	0.06699314108074385	0.09456279482053533	254	Activation
-0.06680331273703002	4.430624936720304e-69	-0.08741866943284744	4.045992119980715e-117	act_AP2B1	0.06680331273703002	0.08741866943284744	255	Activation
-0.06584430815003796	3.689690174246849e-67	-0.0880528663185264	8.388923733571562e-119	act_MUSK	0.06584430815003796	0.0880528663185264	256	Activation
-0.06577066556900187	5.1679410186350967e-67	-0.08267123565182595	6.565513110275981e-105	act_MERTK	0.06577066556900187	0.08267123565182595	257	Activation
-0.06571471314663184	6.673984435220415e-67	-0.09929316711806913	1.1009096216692253e-150	act_PCTK2	0.06571471314663184	0.09929316711806913	258	Activation
0.06571453757560325	6.679340067685843e-67	0.007030094726102073	0.06480454982805985	act_CSNK1E	0.06571453757560325	0.007030094726102073	259	Activation
0.06537053091842603	3.202700793186812e-66	0.07970734947106009	1.2341380362762483e-97	act_PDCD10	0.06537053091842603	0.07970734947106009	260	Activation
-0.06534408976466867	3.6115593527704094e-66	-0.10197142623054613	7.441696437350433e-159	act_PRP4	0.06534408976466867	0.10197142623054613	261	Activation
-0.0652864926380246	4.691183727758563e-66	-0.10045714240071452	3.297676072508437e-154	act_NEK9	0.0652864926380246	0.10045714240071452	262	Activation
-0.06525353463392726	5.447961192238092e-66	-0.05062991346433634	2.0966639929960034e-40	act_KCC2D	0.06525353463392726	0.05062991346433634	263	Activation
-0.06513188096506635	9.4557706515633e-66	-0.05959222167032446	2.5471965179736245e-55	act_INPPL1	0.06513188096506635	0.05959222167032446	264	Activation
-0.06506386223368629	1.2864407635709444e-65	-0.07355892832893608	2.127577971738213e-83	act_CDC2L2	0.06506386223368629	0.07355892832893608	265	Activation
-0.06466966582923572	7.610957440534505e-65	-0.09875763035898112	4.455342716178824e-149	act_MAPKAPK2	0.06466966582923572	0.09875763035898112	266	Activation
-0.06464703654740342	8.425913941447394e-65	-0.05735034882291387	2.3116041312180504e-51	act_PCTK1	0.06464703654740342	0.05735034882291387	267	Activation
0.06434380064006745	3.281794667317401e-64	0.02496777427110458	5.4075883521584794e-11	act_EPHA7	0.06434380064006745	0.02496777427110458	268	Activation
-0.06428456415470511	4.2769935687018416e-64	-0.08587791457293449	4.4188462912577444e-113	act_RET	0.06428456415470511	0.08587791457293449	269	Activation
-0.06394314429378417	1.9590706366553504e-63	-0.06517481148092114	7.784732118070358e-66	act_FAK1	0.06394314429378417	0.06517481148092114	270	Activation
-0.06392826685776021	2.0930004154505944e-63	-0.08106353026144307	6.25482103109193e-101	act_PHKG1	0.06392826685776021	0.08106353026144307	271	Activation
-0.06388526020287819	2.533676739158961e-63	-0.10854761840246259	7.423343598522854e-180	act_CHEK2	0.06388526020287819	0.10854761840246259	272	Activation
-0.06379740188264636	3.741977522314929e-63	-0.07363065531398692	1.4737722245250091e-83	act_TNIK	0.06379740188264636	0.07363065531398692	273	Activation
-0.06368626897691851	6.123214607143154e-63	-0.03522381794935341	2.1414411782225553e-20	act_ADCK1	0.06368626897691851	0.03522381794935341	274	Activation
0.06362712221879924	7.955304647970807e-63	0.04818708353008201	9.293572981770574e-37	act_AP2M1	0.06362712221879924	0.04818708353008201	275	Activation
-0.06357658537293989	9.947238384647793e-63	-0.08878285119797352	9.351860689178965e-121	act_PLK1	0.06357658537293989	0.08878285119797352	276	Activation
-0.06325392582079506	4.125577392811236e-62	-0.13153937430418153	7.333355675057805e-264	act_GRK4	0.06325392582079506	0.13153937430418153	277	Activation
0.06319710380470302	5.296067995763962e-62	0.058900759146863324	4.3948832798614776e-54	act_CDK17	0.06319710380470302	0.058900759146863324	278	Activation
-0.06283915584838252	2.5410033751431878e-61	-0.05561501101814403	2.1063120201295157e-48	act_BRK	0.06283915584838252	0.05561501101814403	279	Activation
-0.06269897537804053	4.684524124941223e-61	-0.07733184495227902	5.347429385429987e-92	act_STK39	0.06269897537804053	0.07733184495227902	280	Activation
-0.0626220147402934	6.550334289163108e-61	-0.074305813058827	4.569178225388239e-85	act_DDX3X	0.0626220147402934	0.074305813058827	281	Activation
-0.0626220147402934	6.550334289163108e-61	-0.074305813058827	4.569178225388239e-85	act_HIST2H2BE_HIST1H2BB_HIST1H2BO_HIST1H2BJ_HIST3H2BB_HIST1H2BA	0.0626220147402934	0.074305813058827	282	Activation
-0.06246941816046315	1.2718156962487243e-60	-0.06947781543074952	1.390941047261914e-74	act_KPCD2	0.06246941816046315	0.06947781543074952	283	Activation
0.062287232390135734	2.802459654327268e-60	0.04479074622407249	5.506468584779504e-32	act_PRKD2	0.062287232390135734	0.04479074622407249	284	Activation
-0.06163902748077125	4.57290112308085e-59	-0.06999640134059655	1.1250152008833928e-75	act_CAMK2B	0.06163902748077125	0.06999640134059655	285	Activation
-0.061394876066596465	1.2991435591767072e-58	-0.061668118511789875	4.036832070599396e-59	act_PI42C	0.061394876066596465	0.061668118511789875	286	Activation
-0.06117660488867615	3.292540179487631e-58	-0.059922487524564104	6.459443981255778e-56	act_CSF1R_autoinhibited	0.06117660488867615	0.059922487524564104	287	Activation
-0.06114937270171994	3.696738452694715e-58	-0.12571022090208683	5.3632486739209215e-241	act_CDC2L5	0.06114937270171994	0.12571022090208683	288	Activation
-0.060862692241604316	1.2469577679701663e-57	-0.08849426345760344	5.5572452222558914e-120	act_MYLK4	0.060862692241604316	0.08849426345760344	289	Activation
-0.06063373538847315	3.2793110075406434e-57	-0.06876479463314261	4.2818610975817186e-73	act_KPCD3	0.06063373538847315	0.06876479463314261	290	Activation
-0.060469885439657006	6.536260007507841e-57	-0.07244533205009616	6.073786050414471e-81	act_FLNB	0.060469885439657006	0.07244533205009616	291	Activation
-0.060443002882092825	7.318094666558133e-57	-0.06600134173171743	1.7964555081607757e-67	act_ADCK5	0.060443002882092825	0.06600134173171743	292	Activation
0.06030691043069182	1.2956054332950455e-56	0.030106306168425828	2.5789119808450783e-15	act_NUAK2	0.06030691043069182	0.030106306168425828	293	Activation
-0.060286183104935956	1.4132087266284743e-56	-0.11851189696102292	3.107127434890019e-214	act_PLK2	0.060286183104935956	0.11851189696102292	294	Activation
0.06024813910544019	1.6574127413514459e-56	-0.014476383345816779	1.4313774975327059e-4	act_BMPR1B	0.06024813910544019	0.014476383345816779	295	Activation
-0.06024568888442215	1.6745093087911463e-56	-0.07449126876893693	1.7499498556272805e-85	act_LTK	0.06024568888442215	0.07449126876893693	296	Activation
0.05999140670019343	4.84658472332571e-56	0.0063263863330649366	0.09656168067940707	act_PRKCD	0.05999140670019343	0.0063263863330649366	297	Activation
0.059792118407568914	1.1112220587726944e-55	0.025415995016525132	2.4380289269502523e-11	act_PLK4	0.059792118407568914	0.025415995016525132	298	Activation
0.05964783974607167	2.0227697599145284e-55	0.03634460897501836	1.3004464514987586e-21	act_AURKA	0.05964783974607167	0.03634460897501836	299	Activation
-0.059609414628506434	2.3720509955667222e-55	-0.08790345632412261	2.0959779337630163e-118	act_PLK3	0.059609414628506434	0.08790345632412261	300	Activation
0.059577181136376806	2.7109425911199572e-55	0.04506857617028118	2.309041077916856e-32	act_MAP2K5	0.059577181136376806	0.04506857617028118	301	Activation
-0.05898889205053043	3.0626506652218904e-54	-0.08160601367911167	2.9001819298639365e-102	act_RIOK2	0.05898889205053043	0.08160601367911167	302	Activation
-0.05894402796487386	3.6810457978895596e-54	-0.07222393118616603	1.850034782691611e-80	act_DCAMKL2	0.05894402796487386	0.07222393118616603	303	Activation
-0.058879055867977016	4.8032663235307813e-54	-0.06934105917331805	2.6912941346938585e-74	act_MYO3B	0.058879055867977016	0.06934105917331805	304	Activation
-0.05878782141367517	6.975894774444578e-54	-0.06345396363382555	1.7094314958393502e-62	act_CARS	0.05878782141367517	0.06345396363382555	305	Activation
-0.058597141027775336	1.5188060872546572e-53	-0.10857605044678999	5.9826649104224405e-180	act_MYLK2	0.058597141027775336	0.10857605044678999	306	Activation
-0.05849840800068099	2.270048557074188e-53	-0.07914861277331879	2.7079235721053593e-96	act_ERBB4	0.05849840800068099	0.07914861277331879	307	Activation
-0.05832448650435947	4.600082662022296e-53	-0.10241810133934201	3.072868693057684e-160	act_CSF1R	0.05832448650435947	0.10241810133934201	308	Activation
-0.05826882156640825	5.764272320635878e-53	-0.06801691493550423	1.5002560304634624e-71	act_FANCI	0.05826882156640825	0.06801691493550423	309	Activation
-0.058228905297619524	6.775568738141333e-53	-0.06657950552374328	1.250709997801451e-68	act_DNAJB11	0.058228905297619524	0.06657950552374328	310	Activation
-0.058228905297619524	6.775568738141333e-53	-0.06657950552374328	1.250709997801451e-68	act_EWSR1	0.058228905297619524	0.06657950552374328	311	Activation
-0.058228905297619524	6.775568738141333e-53	-0.06657950552374328	1.250709997801451e-68	act_PPP4R2	0.058228905297619524	0.06657950552374328	312	Activation
-0.05808848083373307	1.1954472010495303e-52	-0.0697585852710304	3.5728522235390597e-75	act_PIP4K2A_PIP4K2B	0.05808848083373307	0.0697585852710304	313	Activation
-0.05798351516504289	1.8258343100110554e-52	-0.053124873009456564	2.5826537003573234e-44	act_MAP2K3	0.05798351516504289	0.053124873009456564	314	Activation
-0.057597192708971165	8.62089837718903e-52	-0.0687909029050899	3.779264028877789e-73	act_PRKAR2A	0.057597192708971165	0.0687909029050899	315	Activation
-0.05750168445682421	1.2633122458298851e-51	-0.07449252004518728	1.7386405555043686e-85	act_MAPK8	0.05750168445682421	0.07449252004518728	316	Activation
0.05740367280763079	1.868672009407664e-51	0.05237691867724365	4.015170454539911e-43	act_PRKCZ	0.05740367280763079	0.05237691867724365	317	Activation
0.05740367280763078	1.868672009407744e-51	0.05237691867724365	4.015170454539911e-43	act_IARS2	0.05740367280763078	0.05237691867724365	318	Activation
0.05740367280763078	1.868672009407744e-51	0.05237691867724365	4.015170454539911e-43	act_PSMD6	0.05740367280763078	0.05237691867724365	319	Activation
-0.05720260403825781	4.163171023188524e-51	-0.04978200037652241	4.051237262929428e-39	act_MAP3K14	0.05720260403825781	0.04978200037652241	320	Activation
-0.05697454401575084	1.0292990376241802e-50	-0.06476276763657517	5.006331003428293e-65	act_MAPKAPK3	0.05697454401575084	0.06476276763657517	321	Activation
-0.056945838053010976	1.1532203361129838e-50	-0.05099532879362342	5.762804548678908e-41	act_FAK2	0.056945838053010976	0.05099532879362342	322	Activation
-0.0568429291393851	1.7326025376076656e-50	-0.12680178545858994	3.3824275207663884e-245	act_SGK3	0.0568429291393851	0.12680178545858994	323	Activation
0.05676596960983652	2.3480037702767653e-50	0.009377733121266706	0.013767045437900178	act_CAMK2D	0.05676596960983652	0.009377733121266706	324	Activation
-0.05672142067540326	2.7991548808358227e-50	-0.044458699074804445	1.5450386371223854e-31	act_EIF3J	0.05672142067540326	0.044458699074804445	325	Activation
0.056446079913489634	8.2690731159894465e-50	0.020321866761591485	9.374135905817276e-8	act_SIK3	0.056446079913489634	0.020321866761591485	326	Activation
-0.05616250956307242	2.5093455885248123e-49	-0.07714388173614882	1.4683291901263522e-91	act_FRK	0.05616250956307242	0.07714388173614882	327	Activation
-0.056102456217791564	3.1721056141794446e-49	-0.05431382194226343	3.042366690982411e-46	act_CHK2	0.056102456217791564	0.05431382194226343	328	Activation
-0.05589462741007183	7.12472205125023e-49	-0.1221551153025726	1.4120810500761858e-227	act_CDKL3	0.05589462741007183	0.1221551153025726	329	Activation
-0.055652713177176676	1.8204789077750826e-48	-0.0784417311544634	1.3059015357312965e-94	act_CAMK2A	0.055652713177176676	0.0784417311544634	330	Activation
-0.05561956767601144	2.069522276034833e-48	-0.1234142288386968	2.767272241691558e-232	act_SBK1	0.05561956767601144	0.1234142288386968	331	Activation
0.055602487192986376	2.210815032213346e-48	-0.023829514360225602	3.846302538682769e-10	act_PAK6	0.055602487192986376	0.023829514360225602	332	Activation
-0.055490401581655836	3.408423851176449e-48	-0.12298574018080954	1.121346413761451e-230	act_PCTK3	0.055490401581655836	0.12298574018080954	333	Activation
0.055372444274883796	5.370255169074802e-48	0.009906721622013889	0.009261619805340958	act_CDK4	0.055372444274883796	0.009906721622013889	334	Activation
-0.05507302802965475	1.695461900930152e-47	-0.0550560352249474	1.8094373673380288e-47	act_KKCC1	0.05507302802965475	0.0550560352249474	335	Activation
-0.055046811578026225	1.87446326157441e-47	-0.0882067517976922	3.261362489798215e-119	act_PAK3	0.055046811578026225	0.0882067517976922	336	Activation
0.05490457283391093	3.228570063484267e-47	-0.01592827351560665	2.862806624719668e-5	act_ERN1	0.05490457283391093	0.01592827351560665	337	Activation
-0.05460928416632419	9.937576731342817e-47	-0.07747311564852916	2.4988048310295384e-92	act_SRPK1	0.05460928416632419	0.07747311564852916	338	Activation
-0.05448708200498332	1.5797139645820448e-46	-0.07667594122856981	1.7957977786892364e-90	act_EGFR	0.05448708200498332	0.07667594122856981	339	Activation
-0.053952623855883994	1.1849139000554525e-45	-0.11890929146437389	1.1406344252390137e-215	act_ANKK1	0.053952623855883994	0.11890929146437389	340	Activation
-0.053714110458227105	2.893673071562436e-45	-0.0964452289636771	3.0683834622595922e-142	act_RAF1	0.053714110458227105	0.0964452289636771	341	Activation
-0.052584149711030044	1.8846413061217795e-43	-0.09342407428722281	1.489197088565553e-133	act_HASPIN	0.052584149711030044	0.09342407428722281	342	Activation
0.052531243189809666	2.286714033044004e-43	0.049675879552447025	5.848237441347188e-39	act_NEK11	0.052531243189809666	0.049675879552447025	343	Activation
0.05251400166748236	2.4353571231638453e-43	0.05143036076008806	1.223632215530598e-41	exp_OGFRL1	0.05251400166748236	0.05143036076008806	344	Expression
0.0521654759914688	8.660132913605515e-43	0.05541984867790198	4.474020930135523e-48	exp_UTRN	0.0521654759914688	0.05541984867790198	345	Expression
-0.0518205494016366	3.0144108386015696e-42	-0.043365942656563974	4.3672964623242655e-30	act_KPCD1	0.0518205494016366	0.043365942656563974	346	Activation
-0.05170491600362277	4.570825711409841e-42	-0.06717066670517127	8.006062606430678e-70	act_DAPK2	0.05170491600362277	0.06717066670517127	347	Activation
-0.05169623148316968	4.715813740450159e-42	-0.06804028475690617	1.3432539735585356e-71	act_IKKE	0.05169623148316968	0.06804028475690617	348	Activation
0.05169510459190125	4.7349594194019183e-42	0.015419232216458478	5.113446339410487e-5	act_TNK2	0.05169510459190125	0.015419232216458478	349	Activation
-0.051617308498110345	6.261826519075691e-42	-0.06845039047831188	1.9187105941424508e-72	act_DYNLL1	0.051617308498110345	0.06845039047831188	350	Activation
-0.051338869153989386	1.6969073090967388e-41	-0.04766204947108666	5.352748991202452e-36	act_ASK2	0.051338869153989386	0.04766204947108666	351	Activation
-0.05131770568923953	1.830083208967227e-41	-0.08757004623212553	1.608241643571179e-117	act_TIE2	0.05131770568923953	0.08757004623212553	352	Activation
0.05131360605998216	1.8570582072188538e-41	0.05584554256095897	8.621369070584664e-49	act_MAP3K6	0.05131360605998216	0.05584554256095897	353	Activation
0.05129648753158876	1.9740349736325484e-41	0.08278028143629818	3.503745734062309e-105	act_CDK16	0.05129648753158876	0.08278028143629818	354	Activation
0.051172089372065105	3.075216093776731e-41	0.024151879484235056	2.2263894249533218e-10	act_DYRK1A	0.051172089372065105	0.024151879484235056	355	Activation
-0.05114668289087857	3.3661850909199506e-41	-0.04238971445994488	8.06337734343756e-29	act_UBASH3B	0.05114668289087857	0.04238971445994488	356	Activation
-0.051091998222174174	4.0886517915334836e-41	-0.08542444146847042	6.6072843278858725e-112	act_FGR	0.051091998222174174	0.08542444146847042	357	Activation
-0.05108673841731577	4.165790208501312e-41	-0.08729163029564611	8.764740571433346e-117	act_MAST1	0.05108673841731577	0.08729163029564611	358	Activation
-0.0510524642101657	4.705125428781911e-41	-0.12962443368757906	3.1216233964547074e-256	act_DLK	0.0510524642101657	0.12962443368757906	359	Activation
-0.05101414960663899	5.3905893023363905e-41	-0.05328480266319616	1.4291706590980865e-44	act_TRAF7	0.05101414960663899	0.05328480266319616	360	Activation
-0.05095235690931081	6.71122421850488e-41	-0.05359863995428346	4.4520564180363084e-45	act_ILK	0.05095235690931081	0.05359863995428346	361	Activation
0.05087389187142162	8.860916768107811e-41	0.052626206244301116	1.61587833944974e-43	exp_TLCD5	0.05087389187142162	0.052626206244301116	362	Expression
0.05077190168773009	1.2707500924116622e-40	0.05595598843950536	5.612380714239714e-49	exp_WBP2	0.05077190168773009	0.05595598843950536	363	Expression
-0.05068746101858468	1.7118360395790662e-40	-0.05849223144946514	2.3277901236799655e-53	act_MAP3K4	0.05068746101858468	0.05849223144946514	364	Activation
-0.05066642727101493	1.8435810898270297e-40	-0.06542718183289752	2.475434859900025e-66	act_MRCKB	0.05066642727101493	0.06542718183289752	365	Activation
-0.050460040982072275	3.809864051143241e-40	-0.092665585423580693	2.0399625528570597e-131	act_DDR1	0.050460040982072275	0.092665585423580693	366	Activation
-0.05044959709175106	3.9521018038623715e-40	-0.08560282935898118	2.283822986284469e-112	act_BRAF	0.05044959709175106	0.08560282935898118	367	Activation
0.05044021789250908	4.084333223521725e-40	0.04608651435313814	9.136459975198867e-34	act_MAPK3	0.05044021789250908	0.04608651435313814	368	Activation
-0.050418033134124234	4.414872859003003e-40	-0.11721084802259758	1.434422084122252e-209	act_CDKL2	0.050418033134124234	0.11721084802259758	369	Activation
-0.05039656842360773	4.759970070616804e-40	-0.054339917850590044	2.756758700730979e-46	act_PSMB6	0.05039656842360773	0.054339917850590044	370	Activation
0.05038420062995903	4.970858057850015e-40	0.05468119244391667	7.56169761105329e-47	exp_BTN2A1	0.05038420062995903	0.05468119244391667	371	Expression
-0.05007722680243904	1.452971668644326e-39	-0.13173673770578267	1.1815176177929024e-264	act_FLT1	0.05007722680243904	0.13173673770578267	372	Activation
-0.049670306021353	5.961964692206774e-39	-0.05388598259234581	1.5212512938102327e-45	act_MET	0.049670306021353	0.05388598259234581	373	Activation
0.049632434272039415	6.79516851384363e-39	0.056129096465306554	2.8589546572113532e-49	act_KIAA0195	0.049632434272039415	0.056129096465306554	374	Activation
0.04951102808240783	1.0328317659091315e-38	0.055598845392307084	2.2421607500228445e-48	exp_CD99L2	0.04951102808240783	0.055598845392307084	375	Expression
0.049489178756237595	1.1135410298422193e-38	0.049188481700710725	3.1257668655027533e-38	exp_NR3C1	0.049489178756237595	0.049188481700710725	376	Expression
0.049444794925942774	1.297299039713942e-38	0.05469475638028092	7.181563478008101e-47	exp_PTS	0.049444794925942774	0.05469475638028092	377	Expression
-0.04900044228503066	5.941399464620806e-38	-0.048334636199783544	5.662360856151619e-37	exp_IL1RN	0.04900044228503066	0.048334636199783544	378	Expression
0.04885586190051574	9.71926799207678e-38	0.05040391370988092	4.638958932834637e-40	exp_NAT9	0.04885586190051574	0.05040391370988092	379	Expression
-0.04878288395326728	1.2453302406948707e-37	-0.04588741578169779	1.728083102943275e-33	act_CTTN	0.04878288395326728	0.04588741578169779	380	Activation
0.04872358110185304	1.5228091257526482e-37	-0.017352560499863744	5.156780574555159e-6	act_BARK1	0.04872358110185304	0.017352560499863744	381	Activation
0.0486463438197642	1.9781899648057487e-37	0.047491794453823635	9.405421170127986e-36	exp_TMEM14C	0.0486463438197642	0.047491794453823635	382	Expression
-0.04852490901944358	2.982269494596376e-37	-0.0842208992556619	8.07793063226743e-109	act_MLK3	0.04852490901944358	0.0842208992556619	383	Activation
-0.04852330002924186	2.998514002325344e-37	-0.08988415830139279	9.859737102826986e-124	act_STK35	0.04852330002924186	0.08988415830139279	384	Activation
-0.04851021224173637	3.133958719787438e-37	-0.07110165125070818	4.969036395345109e-78	act_ARAF	0.04851021224173637	0.07110165125070818	385	Activation
-0.04850295913743206	3.2116216984097284e-37	-0.0936508368328336	3.3941395286219555e-134	act_TRPM6	0.04850295913743206	0.0936508368328336	386	Activation
0.04843221635838347	4.076914699720993e-37	0.016080935091145512	2.397688511952325e-5	act_PKN1	0.04843221635838347	0.016080935091145512	387	Activation
0.04820200194553761	8.84007484119335e-37	0.04984035560132211	3.309557762510378e-39	exp_MSANTD4	0.04820200194553761	0.04984035560132211	388	Expression
0.047940496747391335	2.1200102191844014e-36	0.05475468453486898	5.71720500384575e-47	exp_TEAD1	0.047940496747391335	0.05475468453486898	389	Expression
0.0479267993192346	2.2191125889473687e-36	0.04949535604687722	1.0901073410430844e-38	exp_DNAJC6	0.0479267993192346	0.04949535604687722	390	Expression
0.047820282512434024	3.164332046302247e-36	0.052500021613154785	2.562908603636251e-43	exp_SNRNP27	0.047820282512434024	0.052500021613154785	391	Expression
-0.047817667577499404	3.19198554540803e-36	-0.10109493568638041	3.7134958837754624e-156	act_ADCK4	0.047817667577499404	0.10109493568638041	392	Activation
0.04772931853468666	4.281682241413828e-36	0.05343742748523465	8.111897639221916e-45	exp_PTPRJ	0.04772931853468666	0.05343742748523465	393	Expression
0.047654086155190775	5.495994841349719e-36	0.05552905482120655	2.936048642624174e-48	exp_MRPL33	0.047654086155190775	0.05552905482120655	394	Expression
0.047629276775691384	5.967146275554803e-36	0.050657408384196446	1.9031147741351353e-40	exp_LEPROT	0.047629276775691384	0.050657408384196446	395	Expression
0.04752000241715319	8.56800014246378e-36	0.052368640717207156	4.138074487796006e-43	exp_MYBL1	0.04752000241715319	0.052368640717207156	396	Expression
0.04748198121178182	9.715423539119664e-36	0.015194619355491473	6.569233529118167e-5	act_SIK2	0.04748198121178182	0.015194619355491473	397	Activation
-0.047463944448850055	1.0311923861751537e-35	-0.061052360501649756	5.5818988169688996e-58	act_KPCE	0.047463944448850055	0.061052360501649756	398	Activation
0.04739791425265569	1.2823077336525605e-35	0.043377699889814984	4.214908974228478e-30	exp_CUL9	0.04739791425265569	0.043377699889814984	399	Expression
-0.047388348037185814	1.3234097843119305e-35	-0.14297895971948968	7.494173820777e-312	act_NIM1	0.047388348037185814	0.14297895971948968	400	Activation
-0.04726026394074758	2.0178557623147384e-35	-0.1047982603189628	1.0188811896797235e-167	act_MST3	0.04726026394074758	0.1047982603189628	401	Activation
-0.047245593994241775	2.117584844959921e-35	-0.06341485073257049	2.0312440630889895e-62	act_EPHA8	0.047245593994241775	0.06341485073257049	402	Activation
-0.047131685551396615	3.0782097601820735e-35	-0.09303864024473854	1.8236051625932568e-132	act_MEK2	0.047131685551396615	0.09303864024473854	403	Activation
0.04705020804038208	4.0203481860304494e-35	0.05468859957410963	7.351693808706149e-47	exp_FLOT1	0.04705020804038208	0.05468859957410963	404	Expression
0.046951450429300566	5.553372487293135e-35	0.04645485321532391	2.7898612468144356e-34	exp_C2CD3	0.046951450429300566	0.04645485321532391	405	Expression
-0.04674290777072206	1.0960945868067518e-34	-0.10127551697577697	1.037138494919961e-156	act_ERBB2	0.04674290777072206	0.10127551697577697	406	Activation
0.0466815623123111	1.3380229882918572e-34	0.047682727336334434	4.9978819795030483e-36	exp_FAM104A	0.0466815623123111	0.047682727336334434	407	Expression
-0.04645430503507689	2.7948104869382497e-34	-0.09793908851768472	1.2252538439990896e-146	act_CAMK1D	0.04645430503507689	0.09793908851768472	408	Activation
0.04644446966019772	2.885105914726872e-34	0.054031838408823994	8.80086465957615e-46	exp_VMA21	0.04644446966019772	0.054031838408823994	409	Expression
-0.04626853870773283	5.089658736686348e-34	-0.052479405125121975	2.7632319554464145e-43	act_KCC4	0.04626853870773283	0.052479405125121975	410	Activation
-0.04625634471120756	5.293481347458857e-34	-0.07123104616831302	2.61912148695883e-78	act_DCAMKL1	0.04625634471120756	0.07123104616831302	411	Activation
0.046175166283481124	6.873089512219117e-34	0.05306223215066384	3.2546978514521737e-44	exp_FICD	0.046175166283481124	0.05306223215066384	412	Expression
0.04615893487390192	7.241098632983618e-34	0.052040650218477556	1.3613370387500412e-42	exp_KRBOX4	0.04615893487390192	0.052040650218477556	413	Expression
-0.04605977509653647	9.954509897286688e-34	-0.05337275103020568	1.031423333353793e-44	act_TSSK1	0.04605977509653647	0.05337275103020568	414	Activation
-0.04603986322558616	1.0610573115854836e-33	-0.0762758890335852	1.5088468382314743e-89	act_ERK5	0.04603986322558616	0.0762758890335852	415	Activation
-0.04599041187260439	1.2431622302496338e-33	-0.04446119977380953	1.533123787474482e-31	act_AP2A2	0.04599041187260439	0.04446119977380953	416	Activation
-0.04597264525943577	1.3159035049586448e-33	-0.05561881222061247	2.075577170772764e-48	act_NCKAP1L	0.04597264525943577	0.05561881222061247	417	Activation
0.045942131143499286	1.4508339328253589e-33	0.05218638424419588	8.027401493371278e-43	exp_HAGH	0.045942131143499286	0.05218638424419588	418	Expression
-0.04591354599708233	1.589666853657397e-33	-0.04710001292896817	3.4150802987406546e-35	act_NME2P1	0.04591354599708233	0.04710001292896817	419	Activation
-0.0458773061659913	1.784790819323225e-33	-0.0750001473106264	1.2415083781406848e-86	act_ABL1_phosphorylated	0.0458773061659913	0.0750001473106264	420	Activation
-0.045858619105143494	1.8945210785356363e-33	-0.05171471292195431	4.412582202111425e-42	act_MRCKA	0.045858619105143494	0.05171471292195431	421	Activation
0.04582890764504552	2.0829403426308232e-33	0.04796973568410889	1.9229373064836256e-36	exp_MGAT5B	0.04582890764504552	0.04796973568410889	422	Expression
-0.04577240618304556	2.4940765436795086e-33	-0.08368102575021588	1.895758667986506e-107	act_NEK6	0.04577240618304556	0.08368102575021588	423	Activation
-0.04552643799001737	5.449636931023689e-33	-0.047960335348542445	1.9842245166073412e-36	exp_IRF6	0.04552643799001737	0.047960335348542445	424	Expression
-0.04544375780655494	7.080543409739166e-33	-0.09795594908609291	1.0919126183026353e-146	act_CAMK1	0.04544375780655494	0.09795594908609291	425	Activation
0.04541444498056088	7.768326101585463e-33	0.0319895071556321	4.286934486573643e-17	act_MAP3K5	0.04541444498056088	0.0319895071556321	426	Activation
0.045342122951560225	9.762272598976648e-33	0.04690543672498495	6.453913514934733e-35	exp_ZNF674	0.045342122951560225	0.04690543672498495	427	Expression
0.04531216008865622	1.0730330987323043e-32	0.05120705907006368	2.7152066435695747e-41	exp_VAMP7	0.04531216008865622	0.05120705907006368	428	Expression
0.04531059674093949	1.0783378479125768e-32	0.04733689209349876	1.5680132009331462e-35	exp_SEC22B	0.04531059674093949	0.04733689209349876	429	Expression
0.04529561475647122	1.1305139260214024e-32	0.050731408546477924	1.466023813122327e-40	act_PRKD3	0.04529561475647122	0.050731408546477924	430	Activation
-0.04528216499790779	1.1794853309860289e-32	-0.10135752420246721	5.806860272926828e-157	act_BRSK1	0.04528216499790779	0.10135752420246721	431	Activation
-0.04517394767157159	1.658350672795699e-32	-0.07008477762968665	7.315151479343434e-76	act_PIK3C3	0.04517394767157159	0.07008477762968665	432	Activation
-0.04515977780491842	1.7339128218963154e-32	-0.08377579467589026	1.0910731273454298e-107	act_MST1R	0.04515977780491842	0.08377579467589026	433	Activation
0.0450650862571187	2.33446387993061e-32	0.046765222256963876	1.0193270477546065e-34	exp_TMEM14B	0.0450650862571187	0.046765222256963876	434	Expression
0.04498783602019985	2.974117625931126e-32	0.048596724169675073	2.3397434618521428e-37	exp_GABARAPL2	0.04498783602019985	0.048596724169675073	435	Expression
-0.04495619293714693	3.283873943834166e-32	-0.045549015539422685	5.073224631212031e-33	act_MLK2	0.04495619293714693	0.045549015539422685	436	Activation
0.04495470197566722	3.299234241809681e-32	0.05163102417224994	5.960926312988622e-42	exp_ABL2	0.04495470197566722	0.05163102417224994	437	Expression
0.04488090208306133	4.1557233459216734e-32	0.04884707888662367	1.0013778589079555e-37	exp_TXNRD1	0.04488090208306133	0.04884707888662367	438	Expression
0.0448626750691161	4.3992340592399557e-32	0.04633901431853689	4.055501765616328e-34	exp_TFE3	0.0448626750691161	0.04633901431853689	439	Expression
0.04478349333059853	5.632426306441517e-32	0.04917901762955253	3.2286477624162087e-38	exp_PPME1	0.04478349333059853	0.04917901762955253	440	Expression
-0.0447272872781567	6.71058089130873e-32	-0.10261109576563773	7.719677867488366e-161	act_ZAP70	0.0447272872781567	0.10261109576563773	441	Activation
0.0446226285598543	9.292755734832063e-32	0.04896618250434936	6.677200909341135e-38	exp_TGOLN2	0.0446226285598543	0.04896618250434936	442	Expression
0.044614331097078325	9.53541524970617e-32	0.04179198559396293	4.653620200828431e-28	exp_TRIM37	0.044614331097078325	0.04179198559396293	443	Expression
0.04460565835474475	9.795775662843889e-32	0.050834314652158215	1.0192414815208913e-40	exp_LYSMD3	0.04460565835474475	0.050834314652158215	444	Expression
0.04448505033532496	1.4239717707748303e-31	0.04785576764494326	2.8117835571710373e-36	exp_FBXW11	0.04448505033532496	0.04785576764494326	445	Expression
-0.044316408711836036	2.3984826001154325e-31	-0.06433442538872702	3.422343658552801e-64	act_CSNK2A2	0.044316408711836036	0.06433442538872702	446	Activation
0.04431590694706053	2.4021992217074934e-31	0.018989327657994538	6.090055727075106e-7	act_CDK9	0.04431590694706053	0.018989327657994538	447	Activation
0.04423821454690391	3.0523833541977987e-31	0.05049482891738262	3.3718004148219115e-40	exp_HPCAL1	0.04423821454690391	0.05049482891738262	448	Expression
-0.044237890269554055	3.0554339858956376e-31	-0.061295620875878795	1.9837659346463798e-58	act_KPCT	0.044237890269554055	0.061295620875878795	449	Activation
0.04423056034839441	3.1252032407017434e-31	0.04773053177799997	4.2644635268182526e-36	exp_RGS7	0.04423056034839441	0.04773053177799997	450	Expression
0.044189529653793955	3.5459779929178184e-31	0.047003497984874326	4.6844164492728144e-35	exp_TSPAN4	0.044189529653793955	0.047003497984874326	451	Expression
0.04418080591530605	3.6424460023729223e-31	0.042850871135139	2.0506139310721066e-29	exp_SPECC1	0.04418080591530605	0.042850871135139	452	Expression
0.044040442290464374	5.6058405676511554e-31	0.04032519790611123	3.0950486872761755e-26	exp_NOL3	0.044040442290464374	0.04032519790611123	453	Expression
0.04402565737435203	5.865833965316598e-31	0.045019494192223224	2.6932662267064695e-32	exp_PHF1	0.04402565737435203	0.045019494192223224	454	Expression
0.04397548738164577	6.840568890408691e-31	0.04597272961121338	1.3155483493045603e-33	exp_OSBPL9	0.04397548738164577	0.04597272961121338	455	Expression
0.04396448509935758	7.0749465201461815e-31	0.05292642136658416	5.368807301818014e-44	exp_BICD1	0.04396448509935758	0.05292642136658416	456	Expression
0.04389493881232984	8.752309524697876e-31	0.0410856622894915	3.577743410735655e-27	exp_ASXL1	0.04389493881232984	0.0410856622894915	457	Expression
0.04387361573168155	9.341650586019775e-31	0.04191907143873607	3.212379821945161e-28	exp_ANKRD13C	0.04387361573168155	0.04191907143873607	458	Expression
0.043849246421215717	1.0063545261128953e-30	0.02523667383494487	3.358608441578994e-11	act_RPS6KB1	0.043849246421215717	0.02523667383494487	459	Activation
0.043838050621062254	1.0413505790055422e-30	0.010020477631133272	0.008485256039559519	act_CSNK1D	0.043838050621062254	0.010020477631133272	460	Activation
0.04381466714760722	1.1183868091629373e-30	0.04222746382444673	1.300819809847972e-28	exp_FBXO9	0.04381466714760722	0.04222746382444673	461	Expression
0.0437878884880708	1.2135771013834558e-30	0.04640770364570749	3.2490587073490886e-34	exp_CRIPT	0.0437878884880708	0.04640770364570749	462	Expression
0.04369520535323964	1.609477034913545e-30	0.03571582823153885	6.3275368852171834e-21	exp_EPM2AIP1	0.04369520535323964	0.03571582823153885	463	Expression
0.04367118998443533	1.731468426527476e-30	0.04526003444066821	1.264689513436438e-32	exp_SLC39A13	0.04367118998443533	0.04526003444066821	464	Expression
0.043646318057473515	1.8674882970902122e-30	0.04901038551109361	5.743357249630018e-38	exp_TERF2IP	0.043646318057473515	0.04901038551109361	465	Expression
0.043618281379238025	2.033564993033412e-30	0.04647477442052554	2.615790442885712e-34	exp_UMAD1	0.043618281379238025	0.04647477442052554	466	Expression
-0.043612489891131735	2.0696560967213894e-30	-0.07731732493364042	5.7819051033875504e-92	act_MLK1	0.043612489891131735	0.07731732493364042	467	Activation
-0.04360858845007013	2.094326566658905e-30	-0.08767958852348628	8.24081984651967e-118	act_MLCK	0.04360858845007013	0.08767958852348628	468	Activation
0.04352693700453891	2.6831357362943203e-30	0.047366361005748744	1.4229081315642606e-35	exp_NELFE	0.04352693700453891	0.047366361005748744	469	Expression
0.04345564868442907	3.329825952747772e-30	0.04361181270994039	2.0739174172525374e-30	exp_VEZF1	0.04345564868442907	0.04361181270994039	470	Expression
0.04340748911004144	3.852022425856666e-30	0.05301848501612406	3.824627585505576e-44	act_MAP3K11	0.04340748911004144	0.05301848501612406	471	Activation
0.04339675568172523	3.979054301731131e-30	0.07159659194689082	4.2630524723180716e-79	act_CDC42BPB	0.04339675568172523	0.07159659194689082	472	Activation
0.043381375913870764	4.168355257509447e-30	0.04310544259780706	9.569858877672264e-30	exp_ASB8	0.043381375913870764	0.04310544259780706	473	Expression
0.04332780084346197	4.9003034069032906e-30	0.04378318637345	1.2311028570843233e-30	exp_MCFD2	0.04332780084346197	0.04378318637345	474	Expression
-0.043325004282546736	4.9418324573455814e-30	-0.038314577132311234	7.674303055819177e-24	exp_SPRR2A	0.043325004282546736	0.038314577132311234	475	Expression
0.043194120011679715	7.330901351214784e-30	0.04870132335826965	1.6421273560466008e-37	act_PAG1	0.043194120011679715	0.04870132335826965	476	Activation
0.043166958272087164	7.954920150280439e-30	0.04706576454725055	3.8206543070619874e-35	exp_CCDC200	0.043166958272087164	0.04706576454725055	477	Expression
-0.043149209901066674	8.39086408125158e-30	-0.04146439139209261	1.203618208811115e-27	act_S100A6	0.043149209901066674	0.04146439139209261	478	Activation
0.04312895713959912	8.917345045683347e-30	0.03927213046226497	5.751333454822959e-25	exp_CHRNB1	0.04312895713959912	0.03927213046226497	479	Expression
0.04309769470403962	9.795068355360117e-30	0.05148614444046415	1.0021754305985187e-41	exp_IKBKG	0.04309769470403962	0.05148614444046415	480	Expression
0.043097433378465985	9.802755349636605e-30	0.047782328343629936	3.5901273744259146e-36	exp_DXO	0.043097433378465985	0.047782328343629936	481	Expression
0.0430866787437716	1.0124353986068595e-29	-0.03573366317267432	6.052105947646393e-21	act_LKB1	0.0430866787437716	0.03573366317267432	482	Activation
0.04308120616512507	1.029199933581111e-29	0.04880113207961534	1.1705269133846993e-37	exp_PEA15	0.04308120616512507	0.04880113207961534	483	Expression
0.04304797505111564	1.1370792306111788e-29	0.04573822546777448	2.780933424630548e-33	exp_LRP2BP	0.04304797505111564	0.04573822546777448	484	Expression
0.04302213686684757	1.228649286638373e-29	0.0472449128933073	2.12233222934189e-35	exp_DERL2	0.04302213686684757	0.0472449128933073	485	Expression
-0.04295682291047401	1.494057425218024e-29	-0.04392604602443793	7.958136376221901e-31	exp_ZNF385A	0.04295682291047401	0.04392604602443793	486	Expression
0.042947179220206695	1.5377930272185954e-29	0.04439990065811793	1.8532682598555547e-31	exp_FIGN	0.042947179220206695	0.04439990065811793	487	Expression
0.04293067214315774	1.6156229731994109e-29	0.04573336670730854	2.8242860430631536e-33	exp_C6orf62	0.04293067214315774	0.04573336670730854	488	Expression
-0.04292927367624304	1.6223935331841481e-29	-0.08027062190676157	5.36504179319954e-99	act_TIE1	0.04292927367624304	0.08027062190676157	489	Activation
0.042859344062395784	1.9993972774844232e-29	0.04509491414933556	2.1258405228710402e-32	exp_YIPF6	0.042859344062395784	0.04509491414933556	490	Expression
0.04284950584943976	2.058987643246949e-29	0.05565750044125063	1.7870648490790965e-48	exp_FAM50A	0.04284950584943976	0.05565750044125063	491	Expression
0.04283675969308392	2.1388190889377236e-29	0.04319677604239596	7.272553164663405e-30	exp_CRIM1	0.04283675969308392	0.04319677604239596	492	Expression
0.04282693066035765	2.2024707884720436e-29	0.046516485627908874	2.285495468448643e-34	exp_PSMD10	0.04282693066035765	0.046516485627908874	493	Expression
-0.04279869670403115	2.39595484907574e-29	-0.04079006492777224	8.315754193615142e-27	act_AIMP1	0.04279869670403115	0.04079006492777224	494	Activation
0.04275811139347913	2.7039754971791944e-29	0.04336104436845956	4.4323861004019205e-30	exp_C2orf74	0.04275811139347913	0.04336104436845956	495	Expression
-0.042741826634669425	2.838337817963748e-29	-0.04352430406695849	2.7046367433630882e-30	exp_SERPINB5	0.042741826634669425	0.04352430406695849	496	Expression
-0.04272500819817963	2.9840583124507844e-29	-0.07275793056748911	1.2530113399391821e-81	act_MST1	0.04272500819817963	0.07275793056748911	497	Activation
0.04272134953779062	3.0167281589931947e-29	0.04664449082973191	1.5092155540071828e-34	exp_KIAA0319L	0.04272134953779062	0.04664449082973191	498	Expression
0.04263840908815652	3.860384181374393e-29	0.04072157061027235	1.0101936862810075e-26	exp_CUEDC1	0.04263840908815652	0.04072157061027235	499	Expression
-0.042582190533301235	4.561462188700096e-29	-0.03901589201518568	1.1576244824739521e-24	act_MYH10	0.042582190533301235	0.03901589201518568	500	Activation
0.042578866015151165	4.606667714647019e-29	0.04702408482743066	4.379275137882233e-35	exp_ATP6V0E1	0.042578866015151165	0.04702408482743066	501	Expression
0.042562421182229394	4.836899570262028e-29	0.04243813592383288	6.988424187741346e-29	exp_LEMD2	0.042562421182229394	0.04243813592383288	502	Expression
0.042514972035965826	5.567164456953562e-29	0.04032950972809746	3.057757633030755e-26	exp_SPCS2	0.042514972035965826	0.04032950972809746	503	Expression
0.04250348822016284	5.759749391639636e-29	0.046797814842196785	9.167003501389041e-35	exp_IDS	0.04250348822016284	0.046797814842196785	504	Expression
-0.04247670635639974	6.234948808748741e-29	-0.09836979535546587	6.415713369845022e-148	act_TXK	0.04247670635639974	0.09836979535546587	505	Activation
0.04247636679716889	6.241216863742965e-29	0.03928534897867496	5.5468113440493195e-25	exp_RNF115	0.04247636679716889	0.03928534897867496	506	Expression
0.042471362098100283	6.334328945811605e-29	0.046102120656747576	8.690242480478341e-34	exp_DENND5B	0.042471362098100283	0.046102120656747576	507	Expression
-0.042469513295057576	6.36907329263751e-29	-0.03828400955959032	8.327412602850368e-24	exp_C1orf74	0.042469513295057576	0.03828400955959032	508	Expression
0.04241185151391979	7.552972505082637e-29	0.044670506868914835	8.007666415951833e-32	exp_GDI1	0.04241185151391979	0.044670506868914835	509	Expression
0.042344562586730944	9.212888047209587e-29	0.03802845956362126	1.644238144459697e-23	exp_SLC41A2	0.042344562586730944	0.03802845956362126	510	Expression
0.04231415697562813	1.0077144358322584e-28	0.043562152300045315	2.411355625344116e-30	exp_EFHC1	0.04231415697562813	0.043562152300045315	511	Expression
-0.04230811829671263	1.0258129301001996e-28	-0.07030589163051472	2.4858881872225753e-76	act_FYV1	0.04230811829671263	0.07030589163051472	512	Activation
0.04223763740438586	1.262457805842567e-28	0.05068627909279004	1.7189842625532764e-40	exp_STARD3NL	0.04223763740438586	0.05068627909279004	513	Expression
0.042231459928153275	1.2856155158989915e-28	0.04506907371571377	2.3054390946913168e-32	exp_SNAPC5	0.042231459928153275	0.04506907371571377	514	Expression
0.04218171968895133	1.4881026132568444e-28	0.04335105680026394	4.568101015202901e-30	exp_ZNF841	0.04218171968895133	0.04335105680026394	515	Expression
0.04213621503039456	1.700907684836261e-28	0.04107599201138782	3.678184481271906e-27	exp_DAP	0.04213621503039456	0.04107599201138782	516	Expression
-0.04205074264205752	2.1854757671890883e-28	-0.06294123521923041	1.6262149876134523e-61	act_JAK1	0.04205074264205752	0.06294123521923041	517	Activation
0.042022655344472616	2.3728638129562788e-28	0.05476326781068088	5.533379870427796e-47	act_PHKB	0.042022655344472616	0.05476326781068088	518	Activation
0.042022655344472616	2.3728638129562788e-28	0.05476326781068088	5.533379870427796e-47	act_MAP2K4	0.042022655344472616	0.05476326781068088	519	Activation
0.04201959523479479	2.3942187293322776e-28	0.05050608975217031	3.241026558867092e-40	exp_HPS5	0.04201959523479479	0.05050608975217031	520	Expression
0.04193216299543301	3.091847023533338e-28	0.04463367977982176	8.979058739584066e-32	exp_STUB1	0.04193216299543301	0.04463367977982176	521	Expression
0.04189792248039109	3.417017153965652e-28	0.045696743917501045	3.173389299523937e-33	exp_YIPF5	0.04189792248039109	0.045696743917501045	522	Expression
0.04184142409095292	4.0293094255946e-28	0.053390215774206155	9.66676251531482e-45	act_PTK6	0.04184142409095292	0.053390215774206155	523	Activation
0.04183209591534656	4.140380389370638e-28	0.03163212872091817	9.503591621913542e-17	exp_PPP1CB	0.04183209591534656	0.03163212872091817	524	Expression
0.041824446755405614	4.233721286564091e-28	0.038805242569353526	2.0504494808181835e-24	exp_GADD45B	0.041824446755405614	0.038805242569353526	525	Expression
-0.04182323090722209	4.248749030211071e-28	-0.04328333909452471	5.603570383296795e-30	exp_TMEM30B	0.04182323090722209	0.04328333909452471	526	Expression
0.04179901592197456	4.559309707116344e-28	0.04563243469876754	3.8931842430627855e-33	exp_RAB24	0.04179901592197456	0.04563243469876754	527	Expression
0.04179885983484	4.561382863296124e-28	0.04593572836904347	1.4808450652460602e-33	exp_COG1	0.04179885983484	0.04593572836904347	528	Expression
0.041771891769879846	4.933977063734667e-28	0.0412006890163147	2.572570194847615e-27	exp_RTN3	0.041771891769879846	0.0412006890163147	529	Expression
0.04167762472907349	6.489709010836545e-28	0.05129380639792565	1.993008332880461e-41	exp_RASSF8	0.04167762472907349	0.05129380639792565	530	Expression
0.04164132369637198	7.21091879517553e-28	0.03844173908843592	5.459828396959437e-24	exp_ARL1	0.04164132369637198	0.03844173908843592	531	Expression
0.04163263769802991	7.394952090446829e-28	0.03798714206137162	1.8346414235728056e-23	exp_CITED2	0.04163263769802991	0.03798714206137162	532	Expression
0.041617163646727004	7.734420854114827e-28	0.04882644838684358	1.0740911560764957e-37	exp_DST	0.041617163646727004	0.04882644838684358	533	Expression
0.04161389483175556	7.808085540004974e-28	0.046244464941032716	5.499844307955007e-34	exp_AMDHD2	0.04161389483175556	0.046244464941032716	534	Expression
-0.04158907384058371	8.390615748319599e-28	-0.11836824322237587	1.023196488901153e-213	act_VEGFR2	0.04158907384058371	0.11836824322237587	535	Activation
0.04153404053868801	9.840435290490943e-28	0.04389703977293045	8.696278555687015e-31	exp_C5orf24	0.04153404053868801	0.04389703977293045	536	Expression
0.04150348567487928	1.0749961769792627e-27	0.0395818172726162	2.454628877792361e-25	exp_TLCD4_RWDD3	0.04150348567487928	0.0395818172726162	537	Expression
0.041323689378887314	1.8061692917944808e-27	0.038530328974319406	4.304120943351035e-24	exp_UCP3	0.041323689378887314	0.038530328974319406	538	Expression
0.04129992138763747	1.9340883002087974e-27	0.05107811750456663	4.295363721224848e-41	exp_EOLA1	0.04129992138763747	0.05107811750456663	539	Expression
0.041266692845172696	2.1281129089305514e-27	0.04915431915191287	3.513267209681738e-38	exp_GPATCH11	0.041266692845172696	0.04915431915191287	540	Expression
0.04121660370907606	2.457636537850233e-27	0.04516145853972775	1.7247744083312256e-32	exp_LMCD1	0.04121660370907606	0.04516145853972775	541	Expression
-0.04121364363356458	2.478621302781498e-27	-0.0816638633596113	2.087671201635217e-102	act_GRK7	0.04121364363356458	0.0816638633596113	542	Activation
-0.04116377375703878	2.860095995430309e-27	-0.06566121189540974	8.521157148443433e-67	act_AKT2	0.04116377375703878	0.06566121189540974	543	Activation
-0.04113036143907757	3.1476947795772947e-27	-0.0922140065087482	3.744005642315948e-130	act_PRKG2	0.04113036143907757	0.0922140065087482	544	Activation
0.0410992282678042	3.441407758348252e-27	0.038388109800993636	6.303710330234838e-24	exp_ESYT2	0.0410992282678042	0.038388109800993636	545	Expression
-0.041039460496887135	4.083501248000294e-27	-0.07086211062863877	1.6210304802039325e-77	act_TNNI3K	0.041039460496887135	0.07086211062863877	546	Activation
0.04101455703688109	4.384886693633483e-27	0.043377559119679755	4.2167019297147216e-30	exp_MPV17	0.04101455703688109	0.043377559119679755	547	Expression
0.04101374229425535	4.3951108053062655e-27	0.039245740206081736	6.18226495363673e-25	exp_SPDYA	0.04101374229425535	0.039245740206081736	548	Expression
-0.040980780557926894	4.829177561067294e-27	-0.04287806392871847	1.8906970064103635e-29	exp_IL20RA	0.040980780557926894	0.04287806392871847	549	Expression
0.04095628004049737	5.1791164697503584e-27	0.04171508880437472	5.820392647636934e-28	exp_ZFPL1	0.04095628004049737	0.04171508880437472	550	Expression
0.04095554213220008	5.1900370951521075e-27	0.046739541838987916	1.1081624243525705e-34	exp_SNX21	0.04095554213220008	0.046739541838987916	551	Expression
0.040856458348909074	6.88425307054345e-27	0.03757275969535817	5.470060923120756e-23	exp_SRGAP1	0.040856458348909074	0.03757275969535817	552	Expression
0.040848925192905054	7.033515504070284e-27	0.04423653568857167	3.0682099380554205e-31	exp_GIT2	0.040848925192905054	0.04423653568857167	553	Expression
0.04083999458208108	7.214628793955701e-27	0.040842794648341015	7.157351209163384e-27	exp_PACS1	0.04083999458208108	0.040842794648341015	554	Expression
-0.04082934907123965	7.436570023801266e-27	-0.05024611921500582	8.059662800345424e-40	act_MP2K3	0.04082934907123965	0.05024611921500582	555	Activation
0.040827634646830056	7.472940379635777e-27	0.040803459937101556	8.00496678428128e-27	exp_ZSWIM6	0.040827634646830056	0.040803459937101556	556	Expression
0.04080617917385138	7.943296432575218e-27	0.0472825173660613	1.8754126963015068e-35	exp_MAP3K3	0.04080617917385138	0.0472825173660613	557	Expression
0.04075990561085504	9.05997808410269e-27	0.04830170370668073	6.3253074888982986e-37	exp_ERGIC1	0.04075990561085504	0.04830170370668073	558	Expression
0.04073313415968534	9.775708992157872e-27	0.04540133410590953	8.097049011901726e-33	exp_TMEM104	0.04073313415968534	0.04540133410590953	559	Expression
-0.040720222342675694	1.0140669585354673e-26	-0.0874439465109959	3.4687167036272286e-117	act_NEK7	0.040720222342675694	0.0874439465109959	560	Activation
-0.04068618338241433	1.1168832806503663e-26	-0.06746451710484755	2.023517840491084e-70	act_CSNK1A1	0.04068618338241433	0.06746451710484755	561	Activation
-0.040629225549323876	1.312535565570291e-26	-0.03653864616687143	7.937226636895259e-22	exp_GJB5	0.040629225549323876	0.03653864616687143	562	Expression
0.04061098616083509	1.382100133163366e-26	0.04242100783361511	7.351351759912022e-29	exp_NDUFA2	0.04061098616083509	0.04242100783361511	563	Expression
0.0405826094901904	1.4976616111949187e-26	0.04687380453118138	7.155727271934315e-35	exp_RNASEK	0.0405826094901904	0.04687380453118138	564	Expression
0.040553918374353445	1.62423881545142e-26	0.04021275638775826	4.243796596695162e-26	exp_UBE2Z	0.040553918374353445	0.04021275638775826	565	Expression
0.040513910487844904	1.81862605419358e-26	0.047942640596108296	2.1049024677655156e-36	exp_RHEB	0.040513910487844904	0.047942640596108296	566	Expression
0.04047122347936986	2.0515011690411664e-26	0.04049683963935356	1.908430871746077e-26	exp_TMEM245	0.04047122347936986	0.04049683963935356	567	Expression
0.04045280088547624	2.1609191052391196e-26	0.04278780496018887	2.47502270773662e-29	exp_ITGB5	0.04045280088547624	0.04278780496018887	568	Expression
0.040396827773329584	2.5301167123475274e-26	0.03972302517968198	1.661215617310277e-25	exp_MED29	0.040396827773329584	0.03972302517968198	569	Expression
0.040377299342834905	2.6731183489920186e-26	0.04312171888221729	9.11335263793557e-30	exp_RELA	0.040377299342834905	0.04312171888221729	570	Expression
0.04037389447288767	2.698858989810382e-26	0.04165362125028676	6.95810955496407e-28	exp_UGCG	0.04037389447288767	0.04165362125028676	571	Expression
-0.040370804096060885	2.722434720565828e-26	-0.07845568511098344	1.2101231807402102e-94	act_ITK	0.040370804096060885	0.07845568511098344	572	Activation
0.04036658491953962	2.7549517397876917e-26	0.04613385366483788	7.848598883530315e-34	exp_CAP2	0.04036658491953962	0.04613385366483788	573	Expression
0.0403552180824778	2.844483873307615e-26	0.04471641155030124	6.941726540002304e-32	exp_GCNT2	0.0403552180824778	0.04471641155030124	574	Expression
0.040347612614304744	2.905993725985714e-26	0.04475265389377031	6.200729087996423e-32	exp_BAG6	0.040347612614304744	0.04475265389377031	575	Expression
-0.040328240548654526	3.0686877095000835e-26	-0.12784832877870494	2.931634212690642e-249	act_S6K1	0.040328240548654526	0.12784832877870494	576	Activation
-0.04032199824607214	3.1230122114503456e-26	-0.040786676943339234	8.396238591924645e-27	exp_TMPRSS4	0.04032199824607214	0.040786676943339234	577	Expression
0.04031274350882853	3.205311901187028e-26	0.03680373711102095	4.0263716620455706e-22	exp_PPOX	0.04031274350882853	0.03680373711102095	578	Expression
0.04028113813871132	3.502914147852231e-26	0.04151180822862254	1.0494271117179551e-27	exp_SERINC1	0.04028113813871132	0.04151180822862254	579	Expression
0.04025714551519564	3.746977378769969e-26	0.03452960578782725	1.1628586247562458e-19	exp_KLHL4	0.04025714551519564	0.03452960578782725	580	Expression
-0.040192459981847256	4.492203567076117e-26	-0.03636913239177191	1.2219527033753359e-21	exp_KRT20	0.040192459981847256	0.03636913239177191	581	Expression
-0.04016265592059506	4.88331527831295e-26	-0.032600311855332194	1.0776063492390596e-17	act_TLK2	0.04016265592059506	0.032600311855332194	582	Activation
0.040095546433631106	5.891873806223968e-26	0.044808593179406435	5.20831116255854e-32	exp_DNAJB6	0.040095546433631106	0.044808593179406435	583	Expression
0.04008812531999258	6.015363898708769e-26	0.024885208549659574	6.253001509328172e-11	act_PRKACG	0.04008812531999258	0.024885208549659574	584	Activation
0.04007807656203928	6.186677010981566e-26	0.044100480349889795	4.662523592968607e-31	exp_SLC25A53	0.04007807656203928	0.044100480349889795	585	Expression
0.040057218473661324	6.557857208404346e-26	0.041626600415056135	7.525602798828311e-28	exp_TIGD7	0.040057218473661324	0.041626600415056135	586	Expression
0.04005137909039714	6.665670218844988e-26	0.039642971806047256	2.073125829166331e-25	exp_GABRR2	0.04005137909039714	0.039642971806047256	587	Expression
0.03997700257449163	8.202700809999694e-26	0.06170252933432049	3.483005064924172e-59	act_FAH	0.03997700257449163	0.06170252933432049	588	Activation
0.03997700257449163	8.202700809999694e-26	0.06170252933432049	3.483005064924172e-59	act_PFKP	0.03997700257449163	0.06170252933432049	589	Activation
0.039955332439163174	8.713264428193169e-26	0.04627760664051791	4.943160401826228e-34	exp_EID3	0.039955332439163174	0.04627760664051791	590	Expression
0.03994499296566	8.967847715270856e-26	0.04345579991632155	3.328302192950561e-30	exp_HSDL1	0.03994499296566	0.04345579991632155	591	Expression
0.03987109110214322	1.1015191029423367e-25	0.03785687805122498	2.5896830704231936e-23	exp_MRNIP	0.03987109110214322	0.03785687805122498	592	Expression
0.03983721565279852	1.2102441805768822e-25	0.041997313824398017	2.5555641661584913e-28	exp_RUSC2	0.03983721565279852	0.041997313824398017	593	Expression
0.039802147836863346	1.3340031115604454e-25	0.041558423994336506	9.1697215194901e-28	exp_RANBP9	0.039802147836863346	0.041558423994336506	594	Expression
-0.03979482389727091	1.3613920831194162e-25	-0.04338264538531252	4.152397317931697e-30	exp_SH3BP1	0.03979482389727091	0.04338264538531252	595	Expression
0.03974115529042012	1.579838151218806e-25	0.04383814722058355	1.0410435196670115e-30	exp_ERLEC1	0.03974115529042012	0.04383814722058355	596	Expression
0.03971852995220177	1.6820269948614638e-25	0.045034485035273054	2.569626646948351e-32	exp_MIGA1	0.03971852995220177	0.045034485035273054	597	Expression
0.03961511291433359	2.2390235669568866e-25	0.04565780493851785	3.591658691050697e-33	exp_GOSR2	0.03961511291433359	0.04565780493851785	598	Expression
0.03960403348939959	2.308598795958041e-25	0.03823835135799859	9.406775130655917e-24	exp_ZNF350	0.03960403348939959	0.03823835135799859	599	Expression
0.03960200097694754	2.3215929235077932e-25	0.04151493003724368	1.0399924518313584e-27	exp_SRGAP2C	0.03960200097694754	0.04151493003724368	600	Expression
0.03952659783287094	2.858449143375151e-25	0.043901844293195935	8.569480347267586e-31	exp_TMCO1	0.03952659783287094	0.043901844293195935	601	Expression
0.039520708527005545	2.905223895732594e-25	0.038314090140990985	7.684299384401293e-24	exp_PURA	0.039520708527005545	0.038314090140990985	602	Expression
-0.03950911045958718	2.999568309424387e-25	-0.046895740491933506	6.661442570981106e-35	exp_FERMT1	0.03950911045958718	0.046895740491933506	603	Expression
0.03948614977746044	3.195386928731324e-25	0.035972445390496266	3.328285187846551e-21	exp_NABP1	0.03948614977746044	0.035972445390496266	604	Expression
0.039464104313524186	3.3953034837218726e-25	0.04562267006506439	4.0158234902346375e-33	exp_CMC2	0.039464104313524186	0.04562267006506439	605	Expression
-0.039456956832255426	3.462742780764078e-25	-0.07400701072578737	2.1340232386417097e-84	act_ARK5	0.039456956832255426	0.07400701072578737	606	Activation
0.03941578010672338	3.8779213568646567e-25	0.04533944959733419	9.844999173429742e-33	exp_B3GAT3	0.03941578010672338	0.04533944959733419	607	Expression
0.039382743018460925	4.246388612386767e-25	0.04507819291554827	2.2404001776592735e-32	exp_JMJD6	0.039382743018460925	0.04507819291554827	608	Expression
-0.03936921169481753	4.407134181027045e-25	-0.07280296419059124	9.97597228389164e-82	act_WNK1	0.03936921169481753	0.07280296419059124	609	Activation
0.039362488610805255	4.489228742376727e-25	0.039208186712403684	6.851164429281385e-25	exp_TMEM219	0.039362488610805255	0.039208186712403684	610	Expression
0.03936082683792917	4.509752855078684e-25	0.03578455857974796	5.3296399238091085e-21	exp_AKAP10	0.03936082683792917	0.03578455857974796	611	Expression
-0.039359732444621244	4.523320165342739e-25	-0.04548742415318099	6.166569099170409e-33	act_M4K3	0.039359732444621244	0.04548742415318099	612	Activation
0.03932852171762917	4.927736299585245e-25	0.0433180485618073	5.046646179452297e-30	exp_PIK3CB	0.03932852171762917	0.0433180485618073	613	Expression
0.03930346330790093	5.27819663509153e-25	0.043098104818591276	9.783016733354747e-30	exp_MAFG	0.03930346330790093	0.043098104818591276	614	Expression
0.03927695613622588	5.675816973199909e-25	0.046050570645548995	1.0252616449729563e-33	exp_MED8	0.03927695613622588	0.046050570645548995	615	Expression
0.03924980466877939	6.113869427917049e-25	0.04299617195870566	1.3280364644124678e-29	exp_SCML1	0.03924980466877939	0.04299617195870566	616	Expression
0.03921215862077462	6.777154901109285e-25	0.03159927980942728	1.0220612419911372e-16	exp_GFAP	0.03921215862077462	0.03159927980942728	617	Expression
0.03918224624234148	7.35460458041789e-25	0.0472838324984177	1.8673144995573707e-35	exp_TMEM208	0.03918224624234148	0.0472838324984177	618	Expression
0.039108429403579496	8.996639351785792e-25	0.03978797122787754	1.3875230362419578e-25	exp_CALM2	0.039108429403579496	0.03978797122787754	619	Expression
0.03908974625376597	9.466865811208738e-25	0.032665791015035944	9.279311999607412e-18	exp_MLH1	0.03908974625376597	0.032665791015035944	620	Expression
0.03906214525453409	1.020643854659878e-24	0.04124148988710705	2.2880380219563532e-27	exp_FAM13B	0.03906214525453409	0.04124148988710705	621	Expression
0.039035040293720645	1.098836330284194e-24	0.040554297372924354	1.6224995635959696e-26	exp_TMEM263	0.039035040293720645	0.040554297372924354	622	Expression
0.03903038364274043	1.1128548557876313e-24	0.044154869991767653	3.944904749281403e-31	exp_ATG12	0.03903038364274043	0.044154869991767653	623	Expression
0.039029186461037896	1.116487428711719e-24	0.04294330944706915	1.5556981043167543e-29	exp_GPANK1	0.039029186461037896	0.04294330944706915	624	Expression
0.039024116313111354	1.1320023010044568e-24	0.03307611637586654	3.611135821625957e-18	exp_AFF1	0.039024116313111354	0.03307611637586654	625	Expression
0.03900544388193649	1.1910049415751371e-24	0.04496019582636946	3.2429854197947047e-32	exp_SCAMP3	0.03900544388193649	0.04496019582636946	626	Expression
0.03899039505190675	1.2407664347876343e-24	0.046225150961211284	5.852535884014839e-34	exp_SRGAP2B	0.03899039505190675	0.046225150961211284	627	Expression
0.03898137936021404	1.2715592799002337e-24	0.042454824799235145	6.651915319291771e-29	exp_DNTTIP1	0.03898137936021404	0.042454824799235145	628	Expression
0.03897429295002771	1.29629309702369e-24	-0.010800511718108405	0.004553504824064138	act_MP2K5	0.03897429295002771	0.010800511718108405	629	Activation
0.038931665661316596	1.4554579693490548e-24	0.046402398216448405	3.305214270252173e-34	exp_RIC8A	0.038931665661316596	0.046402398216448405	630	Expression
0.03892729890948388	1.4728176895300673e-24	0.04086280625826025	6.760916683253285e-27	exp_TBCEL	0.03892729890948388	0.04086280625826025	631	Expression
0.03889949565524904	1.5882598751331968e-24	0.040127914003568514	5.381995282232027e-26	exp_VASN	0.03889949565524904	0.040127914003568514	632	Expression
0.038889560295137675	1.6316503349118305e-24	0.041933404092881675	3.080655864557029e-28	exp_WDR24	0.038889560295137675	0.041933404092881675	633	Expression
0.03886561993014581	1.7410882609979016e-24	0.04236953671025016	8.558344389299553e-29	exp_TSR3	0.03886561993014581	0.04236953671025016	634	Expression
0.038858488794627645	1.775070311854313e-24	0.05212288492642929	1.0106567913285172e-42	exp_RTL8C	0.038858488794627645	0.05212288492642929	635	Expression
0.03885649043824351	1.7847103967061918e-24	0.03885507108878355	1.7915888306965473e-24	exp_MAP3K14	0.03885649043824351	0.03885507108878355	636	Expression
0.03885214984344298	1.805828490798419e-24	0.04333986863582429	4.725032307739706e-30	exp_CUTA	0.03885214984344298	0.04333986863582429	637	Expression
-0.038846407700460925	1.8341462555000295e-24	-0.081780690953365	1.0740889697553862e-102	act_MKNK2	0.038846407700460925	0.081780690953365	638	Activation
0.038821254363944714	1.9634656030662815e-24	0.04215648823757702	1.6026066484423686e-28	exp_TBC1D25	0.038821254363944714	0.04215648823757702	639	Expression
0.03879829308957701	2.0893803453200835e-24	0.04230360201964666	1.039559073794198e-28	exp_SHISA4	0.03879829308957701	0.04230360201964666	640	Expression
-0.03879695109813793	2.0969820757805796e-24	-0.04644137101218593	2.914149511294285e-34	act_AP1B1	0.03879695109813793	0.04644137101218593	641	Activation
-0.03879685793573246	2.0975108114622254e-24	-0.05584806300212341	8.537405477139591e-49	act_MAK	0.03879685793573246	0.05584806300212341	642	Activation
0.03879357447323744	2.11623042690148e-24	0.041822241780138415	4.261013547613692e-28	exp_MEA1	0.03879357447323744	0.041822241780138415	643	Expression
0.0387691757160219	2.2606142373297623e-24	0.04356699248919243	2.3762024856908007e-30	exp_C11orf68	0.0387691757160219	0.04356699248919243	644	Expression
0.03873049807961189	2.509737594118185e-24	0.0406193881917594	1.3496122691199974e-26	exp_BEND6	0.03873049807961189	0.0406193881917594	645	Expression
0.03871347649274297	2.6278163928672987e-24	0.03873878812992219	2.4541481305842762e-24	exp_KIAA1191	0.03871347649274297	0.03873878812992219	646	Expression
0.03870513346537718	2.687685319345679e-24	0.04155568272491221	9.242803622203107e-28	exp_FAM200B	0.03870513346537718	0.04155568272491221	647	Expression
0.03870345912207767	2.6998620710278873e-24	0.04310594943821537	9.555306827350478e-30	exp_CXorf56	0.03870345912207767	0.04310594943821537	648	Expression
0.03867780448945875	2.8934170946136628e-24	0.04125617848295124	2.1934375372634103e-27	exp_SQSTM1	0.03867780448945875	0.04125617848295124	649	Expression
0.038654588651896186	3.080385773898674e-24	0.04318103513195289	7.62520451446793e-30	exp_SEPTIN7	0.038654588651896186	0.04318103513195289	650	Expression
0.038631417512435394	3.2789197652340613e-24	0.04206966721590202	2.0675727175773204e-28	exp_GTF2H1	0.038631417512435394	0.04206966721590202	651	Expression
0.038629045727081944	3.2999431365711728e-24	0.03970181677216132	1.7616946851287642e-25	exp_RASAL2	0.038629045727081944	0.03970181677216132	652	Expression
0.038623167956956646	3.35262056056638e-24	0.03777234506730667	3.2368213285557235e-23	exp_IFRD1	0.038623167956956646	0.03777234506730667	653	Expression
0.03860019563753171	3.56661206391775e-24	0.0371528961163016	1.6348938111959296e-22	exp_FBXL5	0.03860019563753171	0.0371528961163016	654	Expression
0.038586939365199524	3.696196116450179e-24	0.04385163512578827	9.990403439329027e-31	exp_C1orf122	0.038586939365199524	0.04385163512578827	655	Expression
0.038555597418253436	4.021415320893124e-24	0.04810021813182593	1.2432501237996531e-36	exp_MPP1	0.038555597418253436	0.04810021813182593	656	Expression
-0.03853674309332794	4.230547837983289e-24	-0.11129521479658416	5.003867977950357e-189	act_PRKCE	0.03853674309332794	0.11129521479658416	657	Activation
-0.038504254988422144	4.616476841697336e-24	-0.047780879406813935	3.607464826896038e-36	exp_INAVA	0.038504254988422144	0.047780879406813935	658	Expression
0.03849962622885435	4.67422833368328e-24	0.04758930861305217	6.811985961122475e-36	exp_RTF2	0.03849962622885435	0.04758930861305217	659	Expression
-0.038476412938873716	4.974823287397057e-24	-0.04170531855140627	5.988039166975613e-28	exp_LAD1	0.038476412938873716	0.04170531855140627	660	Expression
0.03846218593944871	5.168434711652373e-24	0.0413509357598338	1.6698240465954313e-27	exp_RIPOR1	0.03846218593944871	0.0413509357598338	661	Expression
0.038446471255843294	5.3909744174330585e-24	0.038693100703984594	2.7764183702574332e-24	exp_PGS1	0.038446471255843294	0.038693100703984594	662	Expression
0.03843775857946237	5.518419541630275e-24	0.041288182785743664	2.0005398341312883e-27	exp_SNF8	0.03843775857946237	0.041288182785743664	663	Expression
0.038403174768433114	6.054402928464198e-24	0.04439613639974988	1.8749610658900725e-31	exp_DENND5A	0.038403174768433114	0.04439613639974988	664	Expression
0.03837318439205957	6.560729848340288e-24	0.04321591728295085	6.865465558752376e-30	exp_PATE4	0.03837318439205957	0.04321591728295085	665	Expression
0.03837314365540178	6.5614453566026636e-24	0.03376008428258212	7.29992375722672e-19	exp_JADE1	0.03837314365540178	0.03376008428258212	666	Expression
0.038365774949988406	6.692150597328433e-24	0.042306493137192196	1.0307385152837017e-28	exp_VKORC1	0.038365774949988406	0.042306493137192196	667	Expression
-0.03832066902643074	7.550339447562042e-24	-0.030605015592973527	8.92225719744465e-16	exp_IGFL1	0.03832066902643074	0.030605015592973527	668	Expression
-0.038248801862345895	9.148105783018282e-24	-0.022113574871777737	6.275718507734835e-9	exp_HCAR3	0.038248801862345895	0.022113574871777737	669	Expression
0.03821783933872928	9.935728589277146e-24	0.04334619768341304	4.63561190013634e-30	exp_SELENOK	0.03821783933872928	0.04334619768341304	670	Expression
0.038205264525379784	1.0274456389784635e-23	0.041925804241503516	3.1498205405444125e-28	exp_SDHAF2	0.038205264525379784	0.041925804241503516	671	Expression
0.03815379759092397	1.178414819694029e-23	0.03935804385023863	4.544333234077323e-25	exp_ATP8B3	0.03815379759092397	0.03935804385023863	672	Expression
0.03809830214334961	1.3658701817003465e-23	0.03611388943860469	2.3312756072696206e-21	exp_TMUB2	0.03809830214334961	0.03611388943860469	673	Expression
0.038096472001652316	1.3725309142566503e-23	0.034340551982147256	1.832976570886654e-19	exp_TMEM126B	0.038096472001652316	0.034340551982147256	674	Expression
0.038084529604119656	1.416791548169115e-23	0.04547735247526031	6.366386769484732e-33	exp_PDZD11	0.038084529604119656	0.04547735247526031	675	Expression
0.03804973242225182	1.5539761567353954e-23	0.04373797695084395	1.4129636627116619e-30	exp_TRIM23	0.03804973242225182	0.04373797695084395	676	Expression
0.0380324867734132	1.626760998458435e-23	0.03696118752460897	2.6844407561060423e-22	exp_MUS81	0.0380324867734132	0.03696118752460897	677	Expression
-0.03802570399662021	1.6563036671250985e-23	-0.03707912837208445	1.9791986177431185e-22	exp_CCND2	0.03802570399662021	0.03707912837208445	678	Expression
0.0379916825709354	1.8126929985010128e-23	0.03848058252482239	4.919454166890455e-24	exp_AQP11	0.0379916825709354	0.03848058252482239	679	Expression
-0.037988551288895854	1.827801326366379e-23	-0.03197378296741549	4.4405694966810466e-17	exp_TRIM31	0.037988551288895854	0.03197378296741549	680	Expression
0.037958634887125586	1.9785817728282483e-23	0.038279808496030736	8.421372782992704e-24	exp_GNPTG	0.037958634887125586	0.038279808496030736	681	Expression
0.03795071237711927	2.0205333554516325e-23	0.038649477186939576	3.1231317628356448e-24	exp_OSER1	0.03795071237711927	0.038649477186939576	682	Expression
0.03794165870727452	2.0695539370121377e-23	0.042874372290454994	1.9116585632554278e-29	exp_CPEB2	0.03794165870727452	0.042874372290454994	683	Expression
0.03791043585237391	2.2478165164741958e-23	0.03828256686685843	8.359561948197267e-24	exp_LCORL	0.03791043585237391	0.03828256686685843	684	Expression
0.03789258194465247	2.3564982015637706e-23	0.04921810237593755	2.824368793756378e-38	act_MAPK7	0.03789258194465247	0.04921810237593755	685	Activation
0.03789115433821981	2.3654097994145301e-23	0.03599040614231425	3.1814039230350374e-21	exp_SAP30BP	0.03789115433821981	0.03599040614231425	686	Expression
0.037856735396423875	2.5906591370480792e-23	0.004695205958221797	0.21746857567836597	act_PHKG2	0.037856735396423875	0.004695205958221797	687	Activation
0.03785024125531613	2.63548093754746e-23	0.03716503972431776	1.5842022300828968e-22	exp_VAMP2	0.03785024125531613	0.03716503972431776	688	Expression
-0.03784598502982534	2.665272561848667e-23	-0.03245040417198029	1.5158781813139885e-17	act_TRRAP	0.03784598502982534	0.03245040417198029	689	Activation
-0.03782375482054546	2.826377479398779e-23	-0.03935633769753747	4.565663037753784e-25	exp_KRT6A	0.03782375482054546	0.03935633769753747	690	Expression
0.037822034832411935	2.8392369629332825e-23	0.0330611240251639	3.738587887943621e-18	exp_KCTD2	0.037822034832411935	0.0330611240251639	691	Expression
0.03780172401759412	2.9955428308083217e-23	0.03650189858682219	8.716924770540166e-22	exp_CNEP1R1	0.03780172401759412	0.03650189858682219	692	Expression
-0.03779011611613486	3.0886688787409467e-23	-0.03690725083291631	3.0849535987646275e-22	exp_GPX2	0.03779011611613486	0.03690725083291631	693	Expression
0.03776601657464999	3.291261646248611e-23	0.03723378913224945	1.325215026017726e-22	exp_NIPA1	0.03776601657464999	0.03723378913224945	694	Expression
0.03776225639039771	3.324036648326622e-23	0.04302715163107476	1.210322394317853e-29	exp_IL17RC	0.03776225639039771	0.04302715163107476	695	Expression
-0.037747085561659365	3.4595848486595354e-23	-0.04477517711875981	5.780374136458133e-32	exp_HSD17B2	0.037747085561659365	0.04477517711875981	696	Expression
0.037708156446528925	3.832962570588274e-23	0.04118688383631816	2.6765761083472297e-27	exp_ZC3H12C	0.037708156446528925	0.04118688383631816	697	Expression
0.03767815675662657	4.14767453322087e-23	0.03874141155428571	2.4368119756561247e-24	exp_ILK	0.03767815675662657	0.03874141155428571	698	Expression
0.03767740334409071	4.1558989984580105e-23	0.04157695204866509	8.690570834644234e-28	exp_IKBIP	0.03767740334409071	0.04157695204866509	699	Expression
0.03766389061111297	4.306179858083461e-23	0.03517406765062344	2.4201564489601677e-20	exp_EHD1	0.03766389061111297	0.03517406765062344	700	Expression
0.03766304419313389	4.315770283583398e-23	0.04207646385146553	2.0267871353169308e-28	exp_DEGS1	0.03766304419313389	0.04207646385146553	701	Expression
-0.03765982547025474	4.3524338533014116e-23	-0.038997972433361394	1.2154583390251957e-24	act_PSMD12	0.03765982547025474	0.038997972433361394	702	Activation
-0.03765982547025474	4.3524338533014116e-23	-0.038997972433361394	1.2154583390251957e-24	act_RRP8	0.03765982547025474	0.038997972433361394	703	Activation
0.03765486228876513	4.409573273424233e-23	0.0427940349079565	2.4294852724703115e-29	exp_NUCB2	0.03765486228876513	0.0427940349079565	704	Expression
0.037630100441437414	4.705933847456223e-23	0.05020074037018179	9.444268104616711e-40	exp_KAT2B	0.037630100441437414	0.05020074037018179	705	Expression
0.03762379144641308	4.7845427303601914e-23	0.03990793091845918	9.942481219993015e-26	exp_LATS2	0.03762379144641308	0.03990793091845918	706	Expression
0.03762195765939505	4.807634242642549e-23	0.04171472379052765	5.826571332828417e-28	exp_MMP24OS	0.03762195765939505	0.04171472379052765	707	Expression
-0.037621629192370956	4.8117820190188123e-23	-0.04585982219913154	1.8872590010652082e-33	exp_MYCL	0.037621629192370956	0.04585982219913154	708	Expression
0.037603936704135935	5.0405107693150204e-23	0.04737596379370511	1.3785696786722831e-35	exp_OSTM1	0.037603936704135935	0.04737596379370511	709	Expression
0.037602258173991404	5.062761952655557e-23	0.04011264429823283	5.616840998399735e-26	exp_HSPA13	0.037602258173991404	0.04011264429823283	710	Expression
0.03759133617711597	5.2099417252340965e-23	0.03927442857920152	5.715247101391875e-25	exp_ANKRD37	0.03759133617711597	0.03927442857920152	711	Expression
0.03758909643147032	5.240642852244777e-23	0.047060352855592784	3.8889788620299587e-35	exp_RNF14	0.03758909643147032	0.047060352855592784	712	Expression
-0.037577821225208655	5.397938267200503e-23	-0.04129479521995098	1.9628336235663048e-27	exp_ANKRD65	0.037577821225208655	0.04129479521995098	713	Expression
0.037569816746784494	5.512433287816725e-23	0.04074103016824449	9.558972156269833e-27	exp_E2F1	0.037569816746784494	0.04074103016824449	714	Expression
0.0375422645569442	5.925226447008119e-23	0.037961165132680795	1.96536612019105e-23	exp_TMEM64	0.0375422645569442	0.037961165132680795	715	Expression
0.037524361789709755	6.209703496354558e-23	0.04034223212968517	2.950303411585744e-26	exp_DCBLD2	0.037524361789709755	0.04034223212968517	716	Expression
0.037519084041500055	6.296118968365863e-23	0.03288768848125409	5.57807277563524e-18	exp_MGAT4B	0.037519084041500055	0.03288768848125409	717	Expression
0.03751049183937926	6.439357524248674e-23	0.042184519614627505	1.4759075086842725e-28	exp_ANKS3	0.03751049183937926	0.042184519614627505	718	Expression
0.037507842666178584	6.484168481084474e-23	0.03755756998523597	5.6922787699168e-23	exp_LMAN2L	0.037507842666178584	0.03755756998523597	719	Expression
0.037473884798405015	7.086654824775584e-23	0.041080379120129684	3.632275570385702e-27	exp_DNAJC24	0.037473884798405015	0.041080379120129684	720	Expression
-0.037443246726354476	7.677616803632195e-23	-0.03741211847494418	8.327976041894302e-23	exp_BCL2L14	0.037443246726354476	0.03741211847494418	721	Expression
0.037441378382182686	7.715192477500697e-23	0.04015350394260379	5.0100541866440385e-26	exp_FXR2	0.037441378382182686	0.04015350394260379	722	Expression
0.03741807525744534	8.199438402853391e-23	0.03656896399923937	7.346226866857791e-22	exp_ALG13	0.03741807525744534	0.03656896399923937	723	Expression
-0.03741504161882426	8.264652037900991e-23	-0.02944695927229888	1.0222902350383662e-14	act_PPP1CA	0.03741504161882426	0.02944695927229888	724	Activation
-0.03741504161882425	8.264652037901052e-23	-0.02944695927229888	1.0222902350383662e-14	act_DDX1	0.03741504161882425	0.02944695927229888	725	Activation
0.03740890885255044	8.398059338500074e-23	0.04015250971820866	5.0240172835179506e-26	exp_CC2D1B	0.03740890885255044	0.04015250971820866	726	Expression
0.03740471864269396	8.490433438325865e-23	0.037796215054644935	3.03938741826521e-23	exp_PIGQ	0.03740471864269396	0.037796215054644935	727	Expression
-0.037397370331793946	8.654863511186004e-23	-0.03283334997475172	6.320417917538268e-18	act_GEMIN4	0.037397370331793946	0.03283334997475172	728	Activation
-0.03739737033179393	8.654863511186506e-23	-0.03283334997475172	6.320417917538268e-18	act_BRD4_BRD3	0.03739737033179393	0.03283334997475172	729	Activation
0.03739257447521455	8.763874407978484e-23	0.04298803298013983	1.360802817940686e-29	exp_VEGFB	0.03739257447521455	0.04298803298013983	730	Expression
-0.0373831420960985	8.982255208810594e-23	-0.04161560128453654	7.769543216755178e-28	exp_ACOT11	0.0373831420960985	0.04161560128453654	731	Expression
0.03737809227168942	9.101375131256539e-23	0.030581661935688627	9.380481663987084e-16	exp_CCL2	0.03737809227168942	0.030581661935688627	732	Expression
-0.03736769533597009	9.351573855230302e-23	-0.10396933314818269	4.2935807956596907e-165	act_AMPK_alpha1	0.03736769533597009	0.10396933314818269	733	Activation
0.03736446147779169	9.430774916271871e-23	0.03586480338972691	4.360094827644789e-21	exp_ARHGAP33	0.03736446147779169	0.03586480338972691	734	Expression
0.03735119357788163	9.762731761736818e-23	0.04194238713042981	3.0008436062767674e-28	exp_TTC14	0.03735119357788163	0.04194238713042981	735	Expression
0.037336465850263026	1.0144770697412688e-22	0.0389156833672648	1.5199993491718634e-24	exp_PKN1	0.037336465850263026	0.0389156833672648	736	Expression
0.037322152602506625	1.0530227524639657e-22	0.03868037597706421	2.8734121285765918e-24	exp_TRPC1	0.037322152602506625	0.03868037597706421	737	Expression
0.03731931118008339	1.0608454406487896e-22	0.038963583751798335	1.3345787968450194e-24	exp_SLC25A14	0.03731931118008339	0.038963583751798335	738	Expression
0.03730643613269025	1.0970186155690348e-22	0.043856145966596996	9.853718183061821e-31	exp_TIMP2	0.03730643613269025	0.043856145966596996	739	Expression
0.03727101361473081	1.2029620878482636e-22	0.04027424729622348	3.571350723499986e-26	exp_KIFC3	0.03727101361473081	0.04027424729622348	740	Expression
0.03724929300362908	1.2728703721185173e-22	0.04171597535856731	5.805412759611071e-28	exp_SKIV2L	0.03724929300362908	0.04171597535856731	741	Expression
0.03720021308242732	1.445990660121625e-22	0.046637616065833436	1.5432749175717778e-34	exp_DYNLRB1	0.03720021308242732	0.046637616065833436	742	Expression
0.037192542553528954	1.475075854236072e-22	0.035267789742964836	1.9216728945943153e-20	exp_PJA2	0.037192542553528954	0.035267789742964836	743	Expression
0.03718650149338343	1.4983893827411694e-22	-0.003702890054493975	0.33073513259800447	act_CLK3	0.03718650149338343	0.003702890054493975	744	Activation
0.03717802312899796	1.5317252041576823e-22	0.03956471063672946	2.5732783070316506e-25	exp_SLC22A4	0.03717802312899796	0.03956471063672946	745	Expression
0.03717728332685656	1.5346685955722998e-22	0.041121346879189	3.2300832519070623e-27	exp_HEG1	0.03717728332685656	0.041121346879189	746	Expression
0.03714021385105376	1.6895480570794733e-22	0.04777937715516607	3.6255280795281944e-36	exp_SMIM29	0.03714021385105376	0.04777937715516607	747	Expression
-0.03713353484444358	1.7190542773091293e-22	-0.03903417556421212	1.1014262442799615e-24	exp_LRATD1	0.03713353484444358	0.03903417556421212	748	Expression
0.037118831684505464	1.78581848952368e-22	0.027069704090308268	1.146643821770623e-12	exp_UBE2E2	0.037118831684505464	0.027069704090308268	749	Expression
0.03711617302858532	1.798162025261479e-22	0.03887015226239115	1.7198261068444768e-24	exp_SOCS5	0.03711617302858532	0.03887015226239115	750	Expression
0.037107190620024356	1.8404932378912986e-22	0.04244417009344111	6.864847409186937e-29	exp_USP32	0.037107190620024356	0.04244417009344111	751	Expression
0.037092782567887374	1.910462763383496e-22	0.0379099371913397	2.250783528475361e-23	exp_CCN1	0.037092782567887374	0.0379099371913397	752	Expression
0.037061523546798134	2.0714454438482619e-22	0.034731202480508115	7.138620684129296e-20	exp_DUSP1	0.037061523546798134	0.034731202480508115	753	Expression
-0.03705696399859666	2.0960226312380145e-22	-0.04408754141055962	4.85149277643077e-31	exp_SPRR1A	0.03705696399859666	0.04408754141055962	754	Expression
0.03704544644135797	2.159398119239606e-22	0.03967868164310243	1.8781790660489717e-25	exp_DMAP1	0.03704544644135797	0.03967868164310243	755	Expression
0.03702061865001129	2.3025355869964403e-22	0.033259831887467554	2.3578224394148505e-18	exp_CWC15	0.03702061865001129	0.033259831887467554	756	Expression
0.03701795741711785	2.3184245719473387e-22	0.035823313230235694	4.83734616266772e-21	exp_TICAM2	0.03701795741711785	0.035823313230235694	757	Expression
0.03701108492874328	2.359960736677966e-22	0.04481700812635681	5.073344694294234e-32	exp_TTC1	0.03701108492874328	0.04481700812635681	758	Expression
0.03698738965690754	2.5088985449909447e-22	0.037787983425945984	3.1060877611800675e-23	exp_WDR26	0.03698738965690754	0.037787983425945984	759	Expression
0.036965063108495046	2.6577300023124907e-22	0.043223430932392566	6.711922426984974e-30	exp_GBA	0.036965063108495046	0.043223430932392566	760	Expression
0.036935373948231674	2.8692540685561293e-22	0.03384325740506137	5.997053823573805e-19	exp_GLIS2	0.036935373948231674	0.03384325740506137	761	Expression
0.03693454409316069	2.8753998275555066e-22	0.03935167058232798	4.62451806482977e-25	exp_SEC14L1	0.03693454409316069	0.03935167058232798	762	Expression
0.03692591425299797	2.9400881554893744e-22	0.043073551340738314	1.0531125841922212e-29	exp_ATP6AP1	0.03692591425299797	0.043073551340738314	763	Expression
0.036921589294046236	2.973047259155187e-22	0.04398461669516213	6.651953775217085e-31	exp_EID2B	0.036921589294046236	0.04398461669516213	764	Expression
0.036916639206350674	3.0112192144218602e-22	0.03465174473725981	8.655302890794869e-20	exp_MAFK	0.036916639206350674	0.03465174473725981	765	Expression
0.03687629829148179	3.340935976608532e-22	0.04463842249413395	8.847679065132988e-32	exp_CTSA	0.03687629829148179	0.04463842249413395	766	Expression
0.036872987230819186	3.3695335784384254e-22	0.038857007677838167	1.7822102659558504e-24	exp_EPDR1	0.036872987230819186	0.038857007677838167	767	Expression
0.03686137879560548	3.471722328400865e-22	0.05037829834417215	5.074749677603501e-40	exp_BTN2A2	0.03686137879560548	0.05037829834417215	768	Expression
0.03685077216602811	3.567770504807183e-22	0.03707854786330732	1.9821745509345836e-22	exp_RETREG2	0.03685077216602811	0.03707854786330732	769	Expression
0.036839764098754155	3.6702349374105225e-22	0.04152959376323061	9.967895567579146e-28	exp_DNAJC14	0.036839764098754155	0.04152959376323061	770	Expression
-0.03683933956790988	3.674244307893926e-22	-0.06732529082136898	3.8854318903414763e-70	act_MK11	0.03683933956790988	0.06732529082136898	771	Activation
-0.03683777413601601	3.6890661148388197e-22	-0.03918083914863988	7.3829371155084e-25	exp_PCSK6	0.03683777413601601	0.03918083914863988	772	Expression
0.036816705577712064	3.8943995816171656e-22	0.041049905733401955	3.96329177469297e-27	exp_SPAG9	0.036816705577712064	0.041049905733401955	773	Expression
0.03681316064604598	3.9300429740012407e-22	0.03780958657047648	2.934049234333821e-23	exp_IRS2	0.03681316064604598	0.03780958657047648	774	Expression
0.03669974304088535	5.257683675937261e-22	0.0366472428751308	6.014133194426197e-22	exp_PICALM	0.03669974304088535	0.0366472428751308	775	Expression
-0.036692360656186467	5.35807021821837e-22	-0.03692258894535906	2.96539689974881e-22	act_RAB6A	0.036692360656186467	0.03692258894535906	776	Activation
0.03668995126651913	5.391242118936607e-22	0.04273024878751103	2.937873356676137e-29	exp_SMS	0.03668995126651913	0.04273024878751103	777	Expression
-0.03665918295061022	5.833151451809617e-22	-0.06278072622052673	3.2795114433642286e-61	act_MLTK	0.03665918295061022	0.06278072622052673	778	Activation
-0.036649507043161327	5.979392327394129e-22	-0.018211604401964395	1.7183797364411056e-6	exp_NIPAL4	0.036649507043161327	0.018211604401964395	779	Expression
-0.03662394652621364	6.3833929621919205e-22	-0.04413265982149408	4.223644125806447e-31	act_TUFM	0.03662394652621364	0.04413265982149408	780	Activation
-0.03662394652621363	6.38339296219206e-22	-0.04413265982149408	4.223644125806447e-31	act_ACP1	0.03662394652621363	0.04413265982149408	781	Activation
-0.03662394652621363	6.38339296219206e-22	-0.04413265982149408	4.223644125806447e-31	act_ADD2	0.03662394652621363	0.04413265982149408	782	Activation
-0.03662394652621363	6.38339296219206e-22	-0.04413265982149408	4.223644125806447e-31	act_AP1G1	0.03662394652621363	0.04413265982149408	783	Activation
-0.03662394652621363	6.38339296219206e-22	-0.04413265982149408	4.223644125806447e-31	act_CYC1	0.03662394652621363	0.04413265982149408	784	Activation
-0.03662394652621363	6.38339296219206e-22	-0.04413265982149408	4.223644125806447e-31	act_DDB1	0.03662394652621363	0.04413265982149408	785	Activation
-0.03662394652621363	6.38339296219206e-22	-0.04413265982149408	4.223644125806447e-31	act_DHCR24	0.03662394652621363	0.04413265982149408	786	Activation
-0.03662394652621363	6.38339296219206e-22	-0.04413265982149408	4.223644125806447e-31	act_FDPS	0.03662394652621363	0.04413265982149408	787	Activation
-0.03662394652621363	6.38339296219206e-22	-0.04413265982149408	4.223644125806447e-31	act_GHITM	0.03662394652621363	0.04413265982149408	788	Activation
-0.03662394652621363	6.38339296219206e-22	-0.04413265982149408	4.223644125806447e-31	act_PAICS	0.03662394652621363	0.04413265982149408	789	Activation
-0.03662394652621363	6.38339296219206e-22	-0.04413265982149408	4.223644125806447e-31	act_RABL3	0.03662394652621363	0.04413265982149408	790	Activation
-0.03662394652621363	6.38339296219206e-22	-0.04413265982149408	4.223644125806447e-31	act_RAN	0.03662394652621363	0.04413265982149408	791	Activation
-0.03662394652621363	6.38339296219206e-22	-0.04413265982149408	4.223644125806447e-31	act_RPL10	0.03662394652621363	0.04413265982149408	792	Activation
-0.03662394652621363	6.38339296219206e-22	-0.04413265982149408	4.223644125806447e-31	act_RPL31	0.03662394652621363	0.04413265982149408	793	Activation
-0.03662394652621363	6.38339296219206e-22	-0.04413265982149408	4.223644125806447e-31	act_RPL35A	0.03662394652621363	0.04413265982149408	794	Activation
-0.03662394652621363	6.38339296219206e-22	-0.04413265982149408	4.223644125806447e-31	act_RPS4X	0.03662394652621363	0.04413265982149408	795	Activation
-0.03662394652621363	6.38339296219206e-22	-0.04413265982149408	4.223644125806447e-31	act_SLC16A3	0.03662394652621363	0.04413265982149408	796	Activation
-0.03662394652621363	6.38339296219206e-22	-0.04413265982149408	4.223644125806447e-31	act_SLC25A5	0.03662394652621363	0.04413265982149408	797	Activation
-0.03662394652621363	6.38339296219206e-22	-0.04413265982149408	4.223644125806447e-31	act_SNRNP200	0.03662394652621363	0.04413265982149408	798	Activation
-0.03662394652621363	6.38339296219206e-22	-0.04413265982149408	4.223644125806447e-31	act_SSR1	0.03662394652621363	0.04413265982149408	799	Activation
-0.03662394652621363	6.38339296219206e-22	-0.04413265982149408	4.223644125806447e-31	act_SYNGR2	0.03662394652621363	0.04413265982149408	800	Activation
-0.03662394652621363	6.38339296219206e-22	-0.04413265982149408	4.223644125806447e-31	act_TMEM33	0.03662394652621363	0.04413265982149408	801	Activation
0.036617783582155075	6.484775231946463e-22	0.03600000656135078	3.1055413873964367e-21	exp_TRIM52	0.036617783582155075	0.03600000656135078	802	Expression
0.03661057550619424	6.605373147501245e-22	0.03744160501795782	7.710624750449861e-23	exp_TMEM126A	0.03661057550619424	0.03744160501795782	803	Expression
0.036603775761329005	6.721172422523566e-22	0.03981194569808883	1.2982147438139834e-25	exp_TIGD6	0.036603775761329005	0.03981194569808883	804	Expression
0.036586707994989066	7.0207595573693685e-22	0.04003944079197221	6.891585432062568e-26	exp_FNIP1	0.036586707994989066	0.04003944079197221	805	Expression
0.036584741015124905	7.056123612510348e-22	0.03566340440209717	7.21095640664068e-21	exp_RHOBTB3	0.036584741015124905	0.03566340440209717	806	Expression
0.03655040617613533	7.702596969914449e-22	0.041589137380693406	8.389070811786757e-28	exp_RNF11	0.03655040617613533	0.041589137380693406	807	Expression
0.03654122685017529	7.885139916825709e-22	0.04097220300984154	4.948938139881564e-27	exp_ATM	0.03654122685017529	0.04097220300984154	808	Expression
-0.03653309442559813	8.050435881788558e-22	-0.1192042384104886	9.744058881644332e-217	act_PDGFRA	0.03653309442559813	0.1192042384104886	809	Activation
0.03652824661028088	8.150596612612254e-22	0.03993228024474934	9.290990655321991e-26	exp_MTCH1	0.03652824661028088	0.03993228024474934	810	Expression
0.03652511233767854	8.216009110631821e-22	0.03778070040723466	3.1663087357389607e-23	exp_ZNF626	0.03652511233767854	0.03778070040723466	811	Expression
0.036516573476618075	8.396862648301876e-22	0.03385415562468934	5.844337367035458e-19	exp_EXOC7	0.036516573476618075	0.03385415562468934	812	Expression
0.03651073326104057	8.522821486157845e-22	0.04193998712228059	3.021964108695101e-28	exp_TSG101	0.03651073326104057	0.04193998712228059	813	Expression
0.036495915701693596	8.850849960691591e-22	0.03600450585380623	3.0706065032060303e-21	exp_RAB5A	0.036495915701693596	0.03600450585380623	814	Expression
-0.0364818780356647	9.173124098476264e-22	-0.04365401999971377	1.8242714994299672e-30	act_SLC25A6	0.0364818780356647	0.04365401999971377	815	Activation
-0.036465689213066796	9.559220270295465e-22	-0.0380582403136349	1.5192661801107647e-23	exp_COL17A1	0.036465689213066796	0.0380582403136349	816	Expression
0.03645607349384455	9.796117270092297e-22	0.037087730061196394	1.9356174645422276e-22	exp_SBNO2	0.03645607349384455	0.037087730061196394	817	Expression
0.036438908508600154	1.0233528294602534e-21	0.0369305751936395	2.904973417522902e-22	exp_ATF2	0.036438908508600154	0.0369305751936395	818	Expression
0.036421630113852035	1.069333809333959e-21	0.03840835214332982	5.970998593696175e-24	exp_CEP41	0.036421630113852035	0.03840835214332982	819	Expression
0.036416238085016546	1.0840971342252182e-21	0.03238565971241164	1.7557666370323444e-17	exp_RBMS1	0.036416238085016546	0.03238565971241164	820	Expression
0.036416063024268454	1.0845798137403152e-21	0.03664634744136684	6.02792757020325e-22	exp_CHMP5	0.036416063024268454	0.03664634744136684	821	Expression
0.0363705559995096	1.2175428662129026e-21	0.04416473291456996	3.827054867735189e-31	exp_TRAM2	0.0363705559995096	0.04416473291456996	822	Expression
0.036366133105432394	1.2312952224763994e-21	0.037541418070446426	5.938381816199051e-23	exp_CSGALNACT2	0.036366133105432394	0.037541418070446426	823	Expression
-0.036360418799873465	1.249290799244258e-21	-0.03578884750556592	5.272807861273126e-21	exp_CDC42EP5	0.036360418799873465	0.03578884750556592	824	Expression
0.03635480237920864	1.2672316186038566e-21	0.04577544629664361	2.470033343088392e-33	exp_FUNDC2	0.03635480237920864	0.04577544629664361	825	Expression
0.03635459881266964	1.2678866463203274e-21	0.04094017027659022	5.4227956476289556e-27	exp_TSSC4	0.03635459881266964	0.04094017027659022	826	Expression
-0.036350917247425237	1.2797910077219666e-21	-0.037953320844466516	2.006624544487377e-23	exp_FAM83F	0.036350917247425237	0.037953320844466516	827	Expression
-0.03634259184634719	1.3071205557843435e-21	-0.0375350508805766	6.038266381146736e-23	exp_RAPGEFL1	0.03634259184634719	0.0375350508805766	828	Expression
-0.03630860214233566	1.4248168555285919e-21	-0.02797285623791165	1.996753108676571e-13	act_OPA1	0.03630860214233566	0.02797285623791165	829	Activation
0.03626512310887729	1.5907643234873872e-21	0.0395330692077914	2.8079116419456957e-25	exp_SHTN1	0.03626512310887729	0.0395330692077914	830	Expression
0.036240577242074336	1.6927493372270952e-21	0.04319199547090809	7.377907895225451e-30	exp_MECP2	0.036240577242074336	0.04319199547090809	831	Expression
0.03621503554115742	1.8057402665837276e-21	0.03614320282786061	2.1650785762149062e-21	exp_ANAPC11	0.03621503554115742	0.03614320282786061	832	Expression
-0.03619894588397064	1.8807150282645615e-21	-0.020753176623438493	4.986718765921856e-8	exp_SLC38A5	0.03619894588397064	0.020753176623438493	833	Expression
-0.03619482218445314	1.9004213525434985e-21	-0.03611015555392798	2.3533317975209716e-21	exp_EHF	0.03619482218445314	0.03611015555392798	834	Expression
0.036186612257463245	1.9402650958653753e-21	0.041325135375050163	1.79866356146293e-27	exp_TMEM236	0.036186612257463245	0.041325135375050163	835	Expression
0.03615302355066129	2.1120633889861362e-21	0.03390616460296941	5.1668372708178115e-19	exp_NR1D2	0.03615302355066129	0.03390616460296941	836	Expression
0.0361529607823279	2.11239811919708e-21	0.03668942591190727	5.39850201794247e-22	exp_TMEM65	0.0361529607823279	0.03668942591190727	837	Expression
0.036150758467037525	2.124175881217587e-21	0.03493974337740123	4.296654774929275e-20	exp_SPIN3	0.036150758467037525	0.03493974337740123	838	Expression
-0.036148261302316353	2.1376090718766044e-21	-0.03549086226882632	1.1071923927085163e-20	exp_FXYD3	0.036148261302316353	0.03549086226882632	839	Expression
-0.036118104760075403	2.3066212199384003e-21	-0.08613339888240414	9.565599805203818e-114	act_MARK1	0.036118104760075403	0.08613339888240414	840	Activation
0.036081257852882645	2.531158736448403e-21	0.03632937147470839	1.3517096877081694e-21	exp_ATG7	0.036081257852882645	0.03632937147470839	841	Expression
0.036068190017711554	2.6158777287662506e-21	0.04091700065717234	5.7933222162859e-27	exp_PIP4K2A	0.036068190017711554	0.04091700065717234	842	Expression
0.036063099315121395	2.6496347598966967e-21	0.03860354846723056	3.534556603826696e-24	exp_IL6ST	0.036063099315121395	0.03860354846723056	843	Expression
0.036053587031893264	2.7138707253876705e-21	0.042190633598381044	1.449621531352508e-28	exp_ZBTB18	0.036053587031893264	0.042190633598381044	844	Expression
0.03604291515625481	2.7877722232995208e-21	0.03457168203242295	1.0505031834470192e-19	exp_DNAJB9	0.03604291515625481	0.03457168203242295	845	Expression
0.03602516892681155	2.9150947732183337e-21	0.033275463339496825	2.2735933513725543e-18	exp_ZNF83	0.03602516892681155	0.033275463339496825	846	Expression
0.03602511975152915	2.9154554592393927e-21	0.040284897735780825	3.4661254008268695e-26	exp_CYLD	0.03602511975152915	0.040284897735780825	847	Expression
0.03602196957546977	2.9386532870265555e-21	0.031346354092173595	1.7849717224145398e-16	exp_CREBZF	0.03602196957546977	0.031346354092173595	848	Expression
0.035998682199396066	3.115899122607773e-21	0.039941157427140814	9.064151206843755e-26	exp_NMT1	0.035998682199396066	0.039941157427140814	849	Expression
0.035920861261752486	3.788473105089676e-21	0.03851764112478464	4.453409944501211e-24	exp_TTLL7	0.035920861261752486	0.03851764112478464	850	Expression
0.0359199794775844	3.7968632436085156e-21	0.03862222577739125	3.361141620561565e-24	exp_STX4	0.0359199794775844	0.03862222577739125	851	Expression
-0.035910783070591444	3.88546950602691e-21	-0.03652576168114071	8.202414743668178e-22	exp_PTAFR	0.035910783070591444	0.03652576168114071	852	Expression
0.035886588894745435	4.128464702852404e-21	0.0390515250650166	1.0506015066315857e-24	exp_SH3BP5L	0.035886588894745435	0.0390515250650166	853	Expression
0.03584016679388585	4.63755293334845e-21	0.032376442630610354	1.792832264533695e-17	exp_CTDNEP1	0.03584016679388585	0.032376442630610354	854	Expression
-0.03582795254268253	4.7815147565376594e-21	-0.11007016943793771	6.567068177583445e-185	act_FLT4	0.03582795254268253	0.11007016943793771	855	Activation
0.03581960306252403	4.8824594548026195e-21	0.037220796835507955	1.3707167412951447e-22	exp_SLC36A4	0.03581960306252403	0.037220796835507955	856	Expression
0.03581701248781916	4.9142056662702526e-21	-0.00677677862411744	0.07506555179422673	act_FGFR1	0.03581701248781916	0.00677677862411744	857	Activation
0.03581672266340493	4.9177699941737266e-21	0.038197932126328445	1.0477221785732558e-23	exp_REXO2	0.03581672266340493	0.038197932126328445	858	Expression
-0.0358024024221989	5.097104731447926e-21	-0.02501952711709529	4.935819871426058e-11	exp_GJB4	0.0358024024221989	0.02501952711709529	859	Expression
0.03579235860913132	5.2267291490295465e-21	0.03489332721169844	4.811901578356432e-20	exp_CUL7	0.03579235860913132	0.03489332721169844	860	Expression
0.035777370260444696	5.426253181338185e-21	0.036462231831067685	9.643737925013699e-22	exp_NMT2	0.035777370260444696	0.036462231831067685	861	Expression
0.03576491477724791	5.597776630653726e-21	0.043903369098745745	8.529623474205955e-31	exp_CCNH	0.03576491477724791	0.043903369098745745	862	Expression
0.03575417701115207	5.7499420283495656e-21	0.04230432015503236	1.037361137277569e-28	exp_POMGNT1	0.03575417701115207	0.04230432015503236	863	Expression
-0.035728686916666426	6.127740495616612e-21	-0.028368262980663753	9.128565357652842e-14	exp_MYO3B	0.035728686916666426	0.028368262980663753	864	Expression
0.03572107177562368	6.245297202808573e-21	0.038417782461426124	5.821995604069779e-24	exp_GNB1	0.03572107177562368	0.038417782461426124	865	Expression
-0.035720542878695694	6.2535442478829946e-21	-0.03794713176071512	2.0397814206115566e-23	exp_S100A14	0.035720542878695694	0.03794713176071512	866	Expression
0.035712554284290404	6.379427616190896e-21	0.03756347395870132	5.604864330816019e-23	exp_ARHGEF17	0.035712554284290404	0.03756347395870132	867	Expression
0.035692645105252226	6.704164446982809e-21	0.03978678393342326	1.3921007437525468e-25	exp_CYB561D2	0.035692645105252226	0.03978678393342326	868	Expression
-0.03566965029960838	7.099615991428946e-21	-0.04038161281492438	2.640857916724795e-26	exp_CYP2S1	0.03566965029960838	0.04038161281492438	869	Expression
0.03566416084173145	7.197380621340713e-21	0.039235802698461886	6.352699617239129e-25	exp_NOL7	0.03566416084173145	0.039235802698461886	870	Expression
0.03564635104008308	7.523822812523015e-21	0.03595699610116362	3.459980492036032e-21	exp_GABARAP	0.03564635104008308	0.03595699610116362	871	Expression
-0.03562539838844759	7.92665667694114e-21	-0.03187603982755238	5.524967210489908e-17	exp_TRAF3IP3	0.03562539838844759	0.03187603982755238	872	Expression
0.0356236985830273	7.960257207849928e-21	0.03744493282551587	7.643861949998697e-23	exp_INPP5K	0.0356236985830273	0.03744493282551587	873	Expression
0.03561542659620607	8.125793162348241e-21	0.030771129848295692	6.241633086981614e-16	exp_NCEH1	0.03561542659620607	0.030771129848295692	874	Expression
-0.03559351784307215	8.580851802737084e-21	-0.03605589426410205	2.6981500040889165e-21	exp_CBLC	0.03559351784307215	0.03605589426410205	875	Expression
0.03557971186359556	8.880461379587881e-21	0.031173817495189063	2.6045459221281325e-16	exp_GOLM2	0.03557971186359556	0.031173817495189063	876	Expression
-0.035575229451303265	8.979943107463722e-21	-0.058901704747937884	4.3778986674197864e-54	act_LCK	0.035575229451303265	0.058901704747937884	877	Activation
0.03557339675964944	9.020934175636174e-21	0.03972024487690176	1.6740571664374544e-25	exp_PPP1R11	0.03557339675964944	0.03972024487690176	878	Expression
0.035569838802407695	9.101042583883536e-21	0.04403347772503637	5.726855771788209e-31	exp_CARHSP1	0.035569838802407695	0.04403347772503637	879	Expression
0.03553047834663244	1.0035581592069164e-20	0.033271373618408345	2.295339166358287e-18	exp_HCFC1R1	0.03553047834663244	0.033271373618408345	880	Expression
-0.03552804393816853	1.0096401507563626e-20	-0.08707679902880577	3.2309417288110157e-116	act_PIK3CG	0.03552804393816853	0.08707679902880577	881	Activation
0.035512926013386265	1.0482343505908223e-20	0.041015038041055635	4.37886170269748e-27	exp_TMEM161B	0.035512926013386265	0.041015038041055635	882	Expression
0.03551208947128664	1.0504120259826518e-20	0.0420003475980085	2.532977242124939e-28	act_NTRK1	0.03551208947128664	0.0420003475980085	883	Activation
0.035497799800983325	1.0883091656200862e-20	0.03699695844022047	2.447665559243105e-22	exp_USP35	0.035497799800983325	0.03699695844022047	884	Expression
0.035486257767375545	1.1199038632512786e-20	0.04011998803259152	5.502654244518814e-26	exp_RTN4	0.035486257767375545	0.04011998803259152	885	Expression
0.0354807639219324	1.1352594362588154e-20	0.03998929147182376	7.926460236108174e-26	exp_DYNLT3	0.0354807639219324	0.03998929147182376	886	Expression
0.03545130697480848	1.2212134084193422e-20	0.0421385555395194	1.6892603583960741e-28	exp_ZC3H7A	0.03545130697480848	0.0421385555395194	887	Expression
0.03543729347243801	1.2643327731568772e-20	0.04185353182233175	3.8895392214393494e-28	exp_DPP9	0.03543729347243801	0.04185353182233175	888	Expression
0.0353989214760939	1.3902597368744358e-20	0.03658593332439619	7.034666268656914e-22	exp_DUSP3	0.0353989214760939	0.03658593332439619	889	Expression
0.03539231383716178	1.4131624638016812e-20	0.035272973909588334	1.8972796260208578e-20	exp_AXL	0.03539231383716178	0.035272973909588334	890	Expression
0.035391313414444986	1.4166623921560855e-20	0.04439491834173749	1.8820343743872324e-31	exp_RDX	0.035391313414444986	0.04439491834173749	891	Expression
0.03538750297421403	1.4300716941513153e-20	0.03550297852173646	1.0744211642045815e-20	exp_SMIM10	0.03538750297421403	0.03550297852173646	892	Expression
0.035365094248972245	1.5115076644735858e-20	0.04441093042704698	1.791129821613555e-31	exp_TCEAL1	0.035365094248972245	0.04441093042704698	893	Expression
0.035359437330129785	1.532780196145399e-20	0.037670921939616346	4.227322060014471e-23	exp_CSNK1D	0.035359437330129785	0.037670921939616346	894	Expression
0.03534759986073919	1.5782568336146763e-20	0.0409460901456067	5.331957051762735e-27	exp_ORMDL1	0.03534759986073919	0.0409460901456067	895	Expression
0.035337390379854915	1.6185488809308568e-20	0.03333325738846694	1.9871873654759058e-18	exp_TMEM106C	0.035337390379854915	0.03333325738846694	896	Expression
0.0353049486643939	1.753452982819232e-20	0.03726298364224561	1.2283524350751334e-22	exp_STIM1	0.0353049486643939	0.03726298364224561	897	Expression
0.03529527311288886	1.7957980958472407e-20	0.03924208493929616	6.244421827219999e-25	exp_MOSPD1	0.03529527311288886	0.03924208493929616	898	Expression
0.035283713385599304	1.847716587997619e-20	0.03319300796890617	2.7540161992372224e-18	exp_FKBP2	0.035283713385599304	0.03319300796890617	899	Expression
0.03528066591392733	1.861649199155738e-20	0.03866088034059279	3.02856482912282e-24	exp_GPN3	0.03528066591392733	0.03866088034059279	900	Expression
0.03526124388893045	1.9529167412914633e-20	0.03327330333395446	2.28505303692545e-18	exp_ARSJ	0.03526124388893045	0.03327330333395446	901	Expression
-0.03525221023228072	1.996861408366059e-20	-0.03751737795706648	6.324307443247129e-23	exp_EPHA1	0.03525221023228072	0.03751737795706648	902	Expression
0.035248846067526	2.0134751917745634e-20	0.03630018008708345	1.4555648099742005e-21	exp_DVL2	0.035248846067526	0.03630018008708345	903	Expression
0.03524418790119795	2.0367051852532195e-20	0.030765729802743755	6.314741426212614e-16	exp_NUAK1	0.03524418790119795	0.030765729802743755	904	Expression
0.03524337130177593	2.0408047275467128e-20	0.03474316444007455	6.934294146189282e-20	exp_MTCL1	0.03524337130177593	0.03474316444007455	905	Expression
0.035243165453375906	2.0418394271018234e-20	0.03986445819764285	1.12201673440336e-25	exp_PTPN1	0.035243165453375906	0.03986445819764285	906	Expression
-0.03523171323013184	2.1002287035864922e-20	-0.03221251427060489	2.59706008979465e-17	exp_RNASE7	0.03523171323013184	0.03221251427060489	907	Expression
0.035219234754376536	2.165730669994376e-20	0.03655613579721306	7.590782075895648e-22	exp_PRKAA2	0.035219234754376536	0.03655613579721306	908	Expression
-0.0351934959991968	2.3072846456781787e-20	-0.024663126904849623	9.220978768440572e-11	act_KPCD	0.0351934959991968	0.024663126904849623	909	Activation
0.035185696020433775	2.3519604117838967e-20	0.03848370196548637	4.878429778815763e-24	exp_SEC24C	0.035185696020433775	0.03848370196548637	910	Expression
0.03516335163268458	2.4847309341356068e-20	0.035926115457964855	3.738858491707801e-21	exp_SPIN2B	0.03516335163268458	0.035926115457964855	911	Expression
0.03515751130388922	2.5206387804686243e-20	0.033250643963575605	2.408760985544614e-18	exp_PRICKLE2	0.03515751130388922	0.033250643963575605	912	Expression
-0.035124663474364416	2.7323616850699847e-20	-0.020935126557876806	3.806724346040022e-8	exp_SERPINB3	0.035124663474364416	0.020935126557876806	913	Expression
-0.035123625101857535	2.7393337048711087e-20	-0.04297943638126453	1.3962828693451715e-29	exp_GJB6	0.035123625101857535	0.04297943638126453	914	Expression
0.03511870302878256	2.7726223527204336e-20	0.03873900412506592	2.4527161844941734e-24	exp_MOCS2	0.03511870302878256	0.03873900412506592	915	Expression
0.03511122288277302	2.823978767709011e-20	0.03497576615245568	3.934718714152831e-20	exp_MYO1C	0.03511122288277302	0.03497576615245568	916	Expression
0.035103824613290584	2.875697837362142e-20	0.03406631121858573	3.531423931594893e-19	exp_CCDC96	0.035103824613290584	0.03406631121858573	917	Expression
0.03510355368239217	2.8776095026687856e-20	0.03852702351558075	4.3425295924825795e-24	exp_PHTF1	0.03510355368239217	0.03852702351558075	918	Expression
0.035098799860650474	2.9113572135205226e-20	0.03304819413860271	3.8520659718978396e-18	exp_MRS2	0.035098799860650474	0.03304819413860271	919	Expression
-0.035098530797415685	2.913278968352933e-20	-0.038451364083655605	5.320687103017822e-24	exp_MDFI	0.035098530797415685	0.038451364083655605	920	Expression
-0.035093586707535485	2.9488156671928076e-20	-0.037809167440426325	2.9372955104150633e-23	exp_CALML3	0.035093586707535485	0.037809167440426325	921	Expression
0.035084163389193714	3.0177386748419257e-20	0.038817607236627485	1.9829513493220927e-24	exp_COQ10B	0.035084163389193714	0.038817607236627485	922	Expression
0.035064374768933794	3.1677001702372604e-20	0.03883243417076041	1.9049087196648097e-24	exp_POLK	0.035064374768933794	0.03883243417076041	923	Expression
0.035050243956377417	3.279271470203493e-20	0.03706002584226616	2.0794868500910887e-22	exp_HIPK2	0.035050243956377417	0.03706002584226616	924	Expression
-0.035042385346717615	3.342991826767621e-20	-0.040403217130164384	2.4849962893665075e-26	exp_ACER2	0.035042385346717615	0.040403217130164384	925	Expression
0.03502443479226352	3.493168650045464e-20	0.03362140701368424	1.0120891609916997e-18	exp_BCAR1	0.03502443479226352	0.03362140701368424	926	Expression
0.035006019748775284	3.6541608302178276e-20	0.043252928043876045	6.14139712245362e-30	exp_YY2	0.035006019748775284	0.043252928043876045	927	Expression
0.03499406860274199	3.762545233486083e-20	0.03354604810116549	1.2080630611506673e-18	exp_ZMAT5	0.03499406860274199	0.03354604810116549	928	Expression
0.03499392674227221	3.763850658702738e-20	0.03501153215813733	3.605214806689391e-20	exp_RNF111	0.03499392674227221	0.03501153215813733	929	Expression
0.034959766310970114	4.0915963177379973e-20	0.03752613081511862	6.181001843252846e-23	exp_AAMDC	0.034959766310970114	0.03752613081511862	930	Expression
0.0349503587547306	4.1867068834143754e-20	0.041568784877573664	8.898640687766975e-28	exp_RPL26L1	0.0349503587547306	0.041568784877573664	931	Expression
0.03494188804893306	4.274213844935074e-20	0.0371950473371055	1.4655150767043365e-22	exp_GNPDA2	0.03494188804893306	0.0371950473371055	932	Expression
0.034940140519686184	4.2924904786743816e-20	0.03848553377204614	4.854497429201432e-24	exp_ASAP1	0.034940140519686184	0.03848553377204614	933	Expression
0.03493786416465896	4.316413767623304e-20	0.037938657822339864	2.08606049291788e-23	exp_HGS	0.03493786416465896	0.037938657822339864	934	Expression
0.03493603524725759	4.3357301694417934e-20	0.033825316108310764	6.257095138311859e-19	exp_RWDD3	0.03493603524725759	0.033825316108310764	935	Expression
-0.03493114998367068	4.387746617159768e-20	-0.06967346836185845	5.397817903479188e-75	act_DMPK	0.03493114998367068	0.06967346836185845	936	Activation
0.034919871546581924	4.51020293384315e-20	0.034042772426476964	3.7349965270258264e-19	exp_VPS41	0.034919871546581924	0.034042772426476964	937	Expression
0.034909225274463024	4.6288924892021204e-20	0.032942499106852964	4.916570799242682e-18	exp_NKAPD1	0.034909225274463024	0.032942499106852964	938	Expression
-0.03487669245494231	5.011049071839548e-20	-0.04130333441116806	1.9151814571858032e-27	exp_MMP28	0.03487669245494231	0.04130333441116806	939	Expression
-0.034870164869787224	5.0914025726067923e-20	-0.033074153194677394	3.6275778090449595e-18	exp_SYK	0.034870164869787224	0.033074153194677394	940	Expression
-0.0348696006537209	5.0984074869685036e-20	-0.04004827887542275	6.723621817731933e-26	exp_S100P	0.0348696006537209	0.04004827887542275	941	Expression
0.034844552733803755	5.419173137407613e-20	0.033762589313546545	7.256877912034785e-19	exp_ABHD8	0.034844552733803755	0.033762589313546545	942	Expression
0.034822970461785924	5.711500200909697e-20	0.038780867974532604	2.1902449288106578e-24	exp_NXPE3	0.034822970461785924	0.038780867974532604	943	Expression
0.034800262682817024	6.035903922115121e-20	0.04419476353404617	3.489323022127518e-31	act_MINK1	0.034800262682817024	0.04419476353404617	944	Activation
0.03479331375666525	6.138767829680823e-20	0.03906926145792831	1.0010454592275836e-24	exp_POLR2C	0.03479331375666525	0.03906926145792831	945	Expression
0.034791666712985114	6.163401667401568e-20	0.032262771694409303	2.3185944420636824e-17	exp_TTC9C	0.034791666712985114	0.032262771694409303	946	Expression
0.034785193404902305	6.261169251996965e-20	0.029141291120385868	1.9164706578763235e-14	exp_CCDC127	0.034785193404902305	0.029141291120385868	947	Expression
0.03478166623700433	6.315084271276986e-20	0.03972210145735445	1.665471201970367e-25	exp_CD151	0.03478166623700433	0.03972210145735445	948	Expression
0.034781605907699915	6.316010423498939e-20	0.04090290364692809	6.0309313266936446e-27	exp_ZSWIM8	0.034781605907699915	0.04090290364692809	949	Expression
0.03478083820803347	6.327807583281479e-20	0.03345902342066212	1.4813250157902654e-18	exp_CREBRF	0.03478083820803347	0.03345902342066212	950	Expression
0.03477862446692103	6.361947998744041e-20	0.041182506962236395	2.71041327392292e-27	exp_ST7L	0.03477862446692103	0.041182506962236395	951	Expression
0.03477273151924292	6.453719228666062e-20	0.036964675411726905	2.6603901471168868e-22	exp_AFF4	0.03477273151924292	0.036964675411726905	952	Expression
0.034767975264195276	6.528741868772473e-20	0.03734599050371348	9.896044826929355e-23	exp_MXD3	0.034767975264195276	0.03734599050371348	953	Expression
0.03474914682372575	6.834286184142039e-20	0.035853668575928026	4.483400898360457e-21	exp_GLS	0.03474914682372575	0.035853668575928026	954	Expression
0.03474873097535454	6.841191608139681e-20	0.034597900924527344	9.85989730100019e-20	exp_DAGLB	0.03474873097535454	0.034597900924527344	955	Expression
0.03474610105807072	6.8850230365988e-20	0.03296165335833494	4.704170798839527e-18	exp_ADORA1	0.03474610105807072	0.03296165335833494	956	Expression
0.03471777950106593	7.374994595905719e-20	0.03505070337388825	3.275583728010253e-20	exp_ZNF580	0.03471777950106593	0.03505070337388825	957	Expression
0.03471575717092291	7.411271354450112e-20	0.03667019102132028	5.671076418543766e-22	exp_WASHC4	0.03471575717092291	0.03667019102132028	958	Expression
0.03471248423259033	7.470355680278705e-20	0.04303174489081801	1.1937740822920337e-29	exp_TIAM2	0.03471248423259033	0.04303174489081801	959	Expression
0.03470880025950421	7.537417216755818e-20	0.03822951260316963	9.631195105131401e-24	exp_TBC1D9	0.03470880025950421	0.03822951260316963	960	Expression
0.03470560706198494	7.596026027014875e-20	0.0412863868061003	2.0109045451751204e-27	exp_GCNA	0.03470560706198494	0.0412863868061003	961	Expression
-0.034698168615890125	7.73430570674873e-20	-0.027838505373505004	2.598792053325031e-13	exp_SERPINF1	0.034698168615890125	0.027838505373505004	962	Expression
0.034696973449344574	7.756754484820696e-20	0.016932035769851278	8.674476304374241e-6	act_RASSF2	0.034696973449344574	0.016932035769851278	963	Activation
0.03467863150308942	8.109458817119035e-20	0.03473318758590229	7.104305230425753e-20	exp_DDX41	0.03467863150308942	0.03473318758590229	964	Expression
0.034675656540309775	8.168140546477059e-20	0.037084354966433745	1.9526032544076605e-22	exp_KBTBD2	0.034675656540309775	0.037084354966433745	965	Expression
0.034675573464695415	8.169785238603055e-20	0.042016902824881824	2.4131652512531814e-28	exp_SMPD1	0.034675573464695415	0.042016902824881824	966	Expression
0.034665763675796275	8.366313819355697e-20	0.038487455603262076	4.829513913983709e-24	exp_TXNDC15	0.034665763675796275	0.038487455603262076	967	Expression
0.034664912939042794	8.383575974789679e-20	0.0360421616602126	2.793064698501835e-21	exp_PHLPP2	0.034664912939042794	0.0360421616602126	968	Expression
0.0346471580349446	8.751979200137537e-20	0.031041055490931703	3.478581016123076e-16	exp_CERS5	0.0346471580349446	0.031041055490931703	969	Expression
0.034621115680572544	9.321464197691304e-20	0.03530959395736339	1.7334751135460386e-20	exp_ANAPC13	0.034621115680572544	0.03530959395736339	970	Expression
-0.03461826599649703	9.385960743435645e-20	-0.04084435255050691	7.125678533430403e-27	act_ERK3	0.03461826599649703	0.04084435255050691	971	Activation
-0.03461662578484032	9.423283226163098e-20	-0.03913486688114359	8.370538212138882e-25	exp_CCDC88C	0.03461662578484032	0.03913486688114359	972	Expression
0.03457817761415558	1.0341418638714223e-19	0.03624984765474788	1.6534933755102506e-21	exp_C11orf58	0.03457817761415558	0.03624984765474788	973	Expression
0.034574653809258414	1.0429862535888108e-19	0.030680617131068098	7.584946593810212e-16	exp_EDIL3	0.034574653809258414	0.030680617131068098	974	Expression
0.03457031586514148	1.0539767608942499e-19	0.042063659730968726	2.104299955700202e-28	exp_ABCD1	0.03457031586514148	0.042063659730968726	975	Expression
0.03456559097077252	1.0660778839015936e-19	0.03183144716701769	6.102770474763044e-17	exp_SLC39A1	0.03456559097077252	0.03183144716701769	976	Expression
-0.03455692629315236	1.0886271924720407e-19	-0.02930544981841525	1.3685798221742189e-14	exp_VILL	0.03455692629315236	0.02930544981841525	977	Expression
0.034552347813161015	1.100732094197844e-19	0.03001166497087718	3.1483487738787042e-15	exp_CEP20	0.034552347813161015	0.03001166497087718	978	Expression
0.03453066391759004	1.159892653032863e-19	0.037968934795558504	1.9253284916464e-23	exp_METTL23	0.03453066391759004	0.037968934795558504	979	Expression
0.03452142612389019	1.18604081613026e-19	0.03791692925242013	2.2095327997794545e-23	exp_BEST3	0.03452142612389019	0.03791692925242013	980	Expression
0.03452061589086351	1.1883618286954877e-19	0.030678279875568093	7.623164464528248e-16	act_PRKACB	0.03452061589086351	0.030678279875568093	981	Activation
0.03452003449806968	1.1900300656462828e-19	0.03832633645934219	7.436794814909047e-24	exp_ST3GAL3	0.03452003449806968	0.03832633645934219	982	Expression
-0.03451847384620296	1.194519622226815e-19	-0.012381838636617626	0.00114419567873892	exp_CERS3	0.03451847384620296	0.012381838636617626	983	Expression
0.03451352122403234	1.2088780565732245e-19	0.039185140867566984	7.296658172091527e-25	exp_HYI	0.03451352122403234	0.039185140867566984	984	Expression
0.03450904563546772	1.2220001297372122e-19	0.03428562210082741	2.0911222072057665e-19	exp_NGRN	0.03450904563546772	0.03428562210082741	985	Expression
0.03449510514287235	1.2637812388156854e-19	0.04118321987974754	2.7048730030358106e-27	exp_ACOT8	0.03449510514287235	0.04118321987974754	986	Expression
0.03448106908134329	1.3072745698693613e-19	0.04189598619266584	3.4363865799663693e-28	exp_FEZ2	0.03448106908134329	0.04189598619266584	987	Expression
0.0344796042695604	1.3118979245898727e-19	0.03589173763323308	4.075525049973814e-21	exp_ORAI2	0.0344796042695604	0.03589173763323308	988	Expression
-0.03447302575114628	1.3328615946711704e-19	-0.038804168899634485	2.0564168844284722e-24	exp_KRT6B	0.03447302575114628	0.038804168899634485	989	Expression
-0.03446285367321897	1.3659302181981833e-19	-0.036992152809555014	2.478230787429294e-22	exp_KRT5	0.03446285367321897	0.036992152809555014	990	Expression
0.03444856159104219	1.4137665504959055e-19	0.03723246412923768	1.3297861418059734e-22	exp_UQCC1	0.03444856159104219	0.03723246412923768	991	Expression
-0.03443435251295452	1.462965386953245e-19	-0.09768199095021218	7.081846722481834e-146	act_NEK5	0.03443435251295452	0.09768199095021218	992	Activation
0.03442938449625438	1.480563236384344e-19	0.045746911602884945	2.7050713574259154e-33	exp_PIP4P2	0.03442938449625438	0.045746911602884945	993	Expression
0.03442826636130796	1.484552672416697e-19	0.027344059154964132	6.782306310851539e-13	exp_RRAGB	0.03442826636130796	0.027344059154964132	994	Expression
-0.0344277272722988	1.4864799020548727e-19	-0.035822965622973706	4.841555283550824e-21	exp_SH2D2A	0.0344277272722988	0.035822965622973706	995	Expression
0.034418444052736585	1.5200576965455123e-19	0.02776069047460347	3.025621617140311e-13	act_FECH	0.034418444052736585	0.02776069047460347	996	Activation
0.034411306270724695	1.5463840580193753e-19	0.037854238001514454	2.6078058350896244e-23	exp_CD2BP2	0.034411306270724695	0.037854238001514454	997	Expression
-0.03440973972059629	1.552222001314828e-19	-0.07462841380274383	8.59249483212239e-86	act_PKAC_beta	0.03440973972059629	0.07462841380274383	998	Activation
0.03439693035180563	1.600782013721071e-19	0.03758965183038924	5.2330131081435115e-23	exp_RIC8B	0.03439693035180563	0.03758965183038924	999	Expression
0.03439244346625775	1.618144254196696e-19	0.041407103715667075	1.420134286109285e-27	exp_KCTD7	0.03439244346625775	0.041407103715667075	1000	Expression
0.03438419787285404	1.650537583196116e-19	0.04009534703158282	5.895158842996284e-26	exp_MDC1	0.03438419787285404	0.04009534703158282	1001	Expression
0.03436154343785993	1.742872615391942e-19	0.03881202698091296	2.0131367362291753e-24	exp_FAM122B	0.03436154343785993	0.03881202698091296	1002	Expression
-0.03435334440337002	1.7775330991549337e-19	-0.018733839326677004	8.600958651014997e-7	exp_CD86	0.03435334440337002	0.018733839326677004	1003	Expression
0.034352513113400304	1.7810850841527138e-19	0.03169302584922538	8.303121645912829e-17	exp_C6orf226	0.034352513113400304	0.03169302584922538	1004	Expression
0.03433021998265094	1.87900091112573e-19	0.0337357869074974	7.730751466671919e-19	exp_NEGR1	0.03433021998265094	0.0337357869074974	1005	Expression
0.034326062873216365	1.8978394349350926e-19	0.04014405603865015	5.144311611079976e-26	exp_PLOD2	0.034326062873216365	0.04014405603865015	1006	Expression
0.034311714366653916	1.9643067722696698e-19	0.033450926960121585	1.5096570153434578e-18	exp_MIS12	0.034311714366653916	0.033450926960121585	1007	Expression
0.03430965353251334	1.9740402989099333e-19	0.03291755361559712	5.207436342574874e-18	exp_APBB2	0.03430965353251334	0.03291755361559712	1008	Expression
0.03430576538912294	1.9925343465112844e-19	0.03254882333118426	1.2118217958751461e-17	exp_TMED4	0.03430576538912294	0.03254882333118426	1009	Expression
0.034305695521269636	1.9928682356416232e-19	0.03975757257966198	1.5095639722874107e-25	exp_FAM219A	0.034305695521269636	0.03975757257966198	1010	Expression
0.03429807697948677	2.0296098721873393e-19	0.032725587492733195	8.092757067854039e-18	exp_ZMAT2	0.03429807697948677	0.032725587492733195	1011	Expression
0.03428823715470623	2.0780560083524342e-19	0.03513296974806303	2.6772180865168066e-20	exp_NRP1	0.03428823715470623	0.03513296974806303	1012	Expression
-0.0342849017601149	2.0947356503965181e-19	-0.026659849068923044	2.48871419018079e-12	exp_TP63	0.0342849017601149	0.026659849068923044	1013	Expression
0.03426859430411935	2.1782097219915206e-19	0.0437441424831839	1.3866735825889935e-30	exp_LNPK	0.03426859430411935	0.0437441424831839	1014	Expression
0.034266280971139144	2.190314297177463e-19	0.032742727441257446	7.781173590337412e-18	exp_UBXN6	0.034266280971139144	0.032742727441257446	1015	Expression
0.0342593261117475	2.2271074886901563e-19	0.03692050412232294	2.981374220948004e-22	exp_TNFRSF12A	0.0342593261117475	0.03692050412232294	1016	Expression
0.03425902038826954	2.2287387900543314e-19	0.034760537912319575	6.64778597337958e-20	exp_MED20	0.03425902038826954	0.034760537912319575	1017	Expression
0.034255924154787724	2.245326565685016e-19	0.03914124183315233	8.226143903648307e-25	exp_SYS1	0.034255924154787724	0.03914124183315233	1018	Expression
0.03425237711207301	2.264479466384961e-19	0.03688338633300607	3.2805216193061595e-22	exp_UHMK1	0.03425237711207301	0.03688338633300607	1019	Expression
0.0342488010997033	2.2839521903687025e-19	0.03474133057458683	6.965239676206641e-20	act_PDPK1_PDPK2P	0.0342488010997033	0.03474133057458683	1020	Activation
0.03423665964688494	2.351309612605051e-19	0.03632640865718669	1.361907144737462e-21	exp_SH3GLB1	0.03423665964688494	0.03632640865718669	1021	Expression
0.03423617356612549	2.3540467311178533e-19	0.0349922538669886	3.779278565970295e-20	exp_TRIO	0.03423617356612549	0.0349922538669886	1022	Expression
0.034236046156226996	2.3547646962563103e-19	0.02780761766129218	2.760628438872587e-13	exp_ALPK2	0.034236046156226996	0.02780761766129218	1023	Expression
0.03421662946648356	2.466746584459624e-19	0.0389244789994039	1.4841368874476111e-24	exp_CHN1	0.03421662946648356	0.0389244789994039	1024	Expression
0.03420939286697548	2.509814611731578e-19	0.04281233997505174	2.3004400116258736e-29	exp_CALU	0.03420939286697548	0.04281233997505174	1025	Expression
0.03420749575793228	2.5212274766791763e-19	0.03354459155999044	1.2121984012036174e-18	exp_CETN3	0.03420749575793228	0.03354459155999044	1026	Expression
0.03420701096741719	2.524152156249853e-19	0.03799949105381545	1.7755539023106655e-23	exp_FAM199X	0.03420701096741719	0.03799949105381545	1027	Expression
0.03418754179977981	2.6444189787911013e-19	0.03149887193388154	1.275956215167334e-16	exp_BBS10	0.03418754179977981	0.03149887193388154	1028	Expression
0.03417918267682276	2.697776963369543e-19	0.032166591036066415	2.8802205774069127e-17	exp_H2AZ2	0.03417918267682276	0.032166591036066415	1029	Expression
0.03416563069265317	2.786550886812791e-19	0.028905132601208985	3.100797964621276e-14	exp_SLC2A11	0.03416563069265317	0.028905132601208985	1030	Expression
0.034128070330547336	3.0479610339164556e-19	-0.008373391412936755	0.027845168078242836	act_EPHA4	0.034128070330547336	0.008373391412936755	1031	Activation
0.034123549865546936	3.081011955506629e-19	0.03808294344095104	1.4227754890609237e-23	exp_LIN37	0.034123549865546936	0.03808294344095104	1032	Expression
0.034111273030672906	3.17257000999777e-19	0.04014321559324504	5.156425904927329e-26	exp_ARCN1	0.034111273030672906	0.04014321559324504	1033	Expression
0.03409959693355408	3.2621398275773247e-19	0.0317582439548521	7.183098177936895e-17	exp_UNKL	0.03409959693355408	0.0317582439548521	1034	Expression
0.034076318205120915	3.4482370838082377e-19	0.03608860155779986	2.484746570335062e-21	exp_CCN2	0.034076318205120915	0.03608860155779986	1035	Expression
0.03407442504334461	3.4638248114281187e-19	0.03265881502398615	9.428461879851117e-18	exp_XPO6	0.03407442504334461	0.03265881502398615	1036	Expression
0.034066342366789376	3.5311619492059447e-19	0.036365128646468486	1.2344397950183049e-21	exp_TOMM7	0.034066342366789376	0.036365128646468486	1037	Expression
-0.034040481675619	3.755416237378968e-19	-0.03597900197501383	3.2739046293473343e-21	exp_KRT13	0.034040481675619	0.03597900197501383	1038	Expression
0.03402608245976056	3.88631972522206e-19	0.03795461045945856	1.9997831536613736e-23	exp_COPB1	0.03402608245976056	0.03795461045945856	1039	Expression
0.03400692254688346	4.067515553289877e-19	0.04082519924898145	7.524909106956183e-27	exp_GNB5	0.03400692254688346	0.04082519924898145	1040	Expression
0.0339915993082982	4.2184128462107667e-19	0.037606912796863436	5.001296407514475e-23	exp_TLN1	0.0339915993082982	0.037606912796863436	1041	Expression
0.03398838969047417	4.2507135288232885e-19	0.04008783959760913	6.020169370176927e-26	exp_UBL4A	0.03398838969047417	0.04008783959760913	1042	Expression
0.03398229497770011	4.312722913820729e-19	0.037055285866732325	2.105140685486117e-22	exp_NFKBIL1	0.03398229497770011	0.037055285866732325	1043	Expression
0.033980889902864554	4.327144829114419e-19	0.040186467725568435	4.5682606537474143e-26	exp_SLC4A1AP	0.033980889902864554	0.040186467725568435	1044	Expression
0.03397967630363629	4.339639747083258e-19	0.04572958647789519	2.8584790949324714e-33	exp_TCEAL3	0.03397967630363629	0.04572958647789519	1045	Expression
0.03395935888993505	4.554194898986437e-19	0.03323590690313489	2.492742445025248e-18	exp_PRPF3	0.03395935888993505	0.03323590690313489	1046	Expression
0.03395813690726425	4.5674281893077565e-19	0.036192272710781175	1.9127068100842208e-21	exp_SBDS	0.03395813690726425	0.036192272710781175	1047	Expression
0.03394476023867768	4.71479617496887e-19	0.035725343030100463	6.179088888878976e-21	exp_ZNF451	0.03394476023867768	0.035725343030100463	1048	Expression
0.03393983250682802	4.770259645014981e-19	0.040458982074267756	2.123576922262749e-26	exp_SYDE1	0.03393983250682802	0.040458982074267756	1049	Expression
0.033936953275714145	4.802964272358765e-19	0.03987402849980088	1.092560666262445e-25	exp_ENO2	0.033936953275714145	0.03987402849980088	1050	Expression
0.03393136671169468	4.867054063899659e-19	0.03528836390420423	1.8266535408398216e-20	exp_CSRNP1	0.03393136671169468	0.03528836390420423	1051	Expression
-0.03393128080804333	4.868046127844264e-19	-0.041633687064626015	7.372473733756306e-28	exp_EFNB1	0.03393128080804333	0.041633687064626015	1052	Expression
0.03391754482319673	5.029273972859312e-19	0.04464429850948673	8.687549830668124e-32	exp_ACSL4	0.03391754482319673	0.04464429850948673	1053	Expression
0.03388169400331809	5.47534979690913e-19	0.03818392996303164	1.0875500427408656e-23	exp_SECISBP2L	0.03388169400331809	0.03818392996303164	1054	Expression
0.03387279327951176	5.592020937261507e-19	0.03393615677512203	4.812050614162363e-19	exp_MAP1LC3B	0.03387279327951176	0.03393615677512203	1055	Expression
0.03381557112538401	6.402974764888751e-19	0.04047187765214958	2.0477185008111833e-26	exp_RAB9B	0.03381557112538401	0.04047187765214958	1056	Expression
0.033809756039185075	6.491620110301193e-19	0.03210411561532765	3.314882853609922e-17	exp_CLIP1	0.033809756039185075	0.03210411561532765	1057	Expression
0.03380892700299733	6.504356297488219e-19	0.03491621691638504	4.55060338027129e-20	exp_STX11	0.03380892700299733	0.03491621691638504	1058	Expression
0.03380125943083241	6.623326397758268e-19	0.035244014838498	2.0375733247045875e-20	exp_TMEM127	0.03380125943083241	0.035244014838498	1059	Expression
0.033798367895952794	6.668747419332829e-19	0.03359248799431926	1.0832730564447037e-18	exp_MAPK7	0.033798367895952794	0.03359248799431926	1060	Expression
0.03379380435576833	6.7410594802716e-19	0.035308883494390354	1.736515937217913e-20	exp_DNAJC25	0.03379380435576833	0.035308883494390354	1061	Expression
0.03378680082717067	6.853543636286666e-19	0.03816200048881738	1.1529593410772405e-23	exp_MTFR1L	0.03378680082717067	0.03816200048881738	1062	Expression
0.0337702140639848	7.127393068281206e-19	0.03784902633882797	2.6439510061868208e-23	exp_YAF2	0.0337702140639848	0.03784902633882797	1063	Expression
0.03373084878610124	7.821334358676809e-19	0.039777360776176274	1.4289672654069252e-25	exp_PTAR1	0.03373084878610124	0.039777360776176274	1064	Expression
0.033698600077788715	8.439215349963118e-19	3.144874334070787e-4	0.9341649891182224	act_LIMK1	0.033698600077788715	3.144874334070787e-4	1065	Activation
0.03369636731969144	8.483736453703874e-19	0.03695625111420961	2.7188478140317164e-22	exp_ARL2BP	0.03369636731969144	0.03695625111420961	1066	Expression
0.03369193202595561	8.572865249803817e-19	0.03563611709553653	7.717984506347298e-21	exp_RAB30	0.03369193202595561	0.03563611709553653	1067	Expression
0.03368197206354012	8.776398401396899e-19	0.04279901017868404	2.3937167005285547e-29	exp_ATP6V1E1	0.03368197206354012	0.04279901017868404	1068	Expression
-0.0336793243641236	8.831302752113182e-19	-0.036455629578853024	9.807192916143685e-22	exp_MT_CO3	0.0336793243641236	0.036455629578853024	1069	Expression
0.03367030274216776	9.020940289385614e-19	0.0339059192178457	5.169844040719317e-19	exp_PNPLA6	0.03367030274216776	0.0339059192178457	1070	Expression
0.03366010003674192	9.240253902157477e-19	0.039019860773288624	1.1451891734762882e-24	exp_PLEKHA3	0.03366010003674192	0.039019860773288624	1071	Expression
0.033653667566390565	9.381221912482908e-19	0.03125271655079091	2.1917959204975615e-16	exp_CCDC93	0.033653667566390565	0.03125271655079091	1072	Expression
0.03364572160063799	9.558293599224908e-19	0.03582295387552431	4.8416975947984474e-21	exp_RBM24	0.03364572160063799	0.03582295387552431	1073	Expression
0.033644130224131395	9.594151319508054e-19	0.03739692445044258	8.664941637639643e-23	exp_ZFAND3	0.033644130224131395	0.03739692445044258	1074	Expression
0.03364069503844379	9.672008252269338e-19	0.03492883664630265	4.4125929112033643e-20	exp_AKIP1	0.03364069503844379	0.03492883664630265	1075	Expression
-0.03363775348996664	9.739172825545292e-19	-0.03654908930877622	7.728525390867584e-22	exp_FAM83E	0.03363775348996664	0.03654908930877622	1076	Expression
0.033623822369840496	1.0063572234179742e-18	0.03318700959122593	2.7926407158837475e-18	exp_GPR137	0.033623822369840496	0.03318700959122593	1077	Expression
-0.03361922635266496	1.0172918274562007e-18	-0.08684508037818439	1.3148447351311197e-115	act_TSSK3	0.03361922635266496	0.08684508037818439	1078	Activation
0.033609780461710384	1.0401347229729697e-18	0.03465403411672374	8.60744409217143e-20	exp_C2CD2L	0.033609780461710384	0.03465403411672374	1079	Expression
0.03360873331150303	1.042698017945294e-18	0.03488805889163752	4.8741110448021246e-20	exp_C12orf73	0.03360873331150303	0.03488805889163752	1080	Expression
0.03360433501146055	1.0535328230507252e-18	0.036913730040333215	3.033878743215525e-22	exp_CTNNAL1	0.03360433501146055	0.036913730040333215	1081	Expression
0.03359549531607341	1.0756460011140807e-18	0.03145157246169204	1.4161989901107176e-16	exp_RAP2C	0.03359549531607341	0.03145157246169204	1082	Expression
0.033574468711593204	1.1301045143237126e-18	0.03817342344090438	1.1184161131821262e-23	exp_SLFN12	0.033574468711593204	0.03817342344090438	1083	Expression
0.03357243124386654	1.1355240397079181e-18	0.03925466910361655	6.032997215013034e-25	exp_LAMP2	0.03357243124386654	0.03925466910361655	1084	Expression
-0.03355108187248989	1.1938784138637874e-18	-0.03513102356658444	2.6900388477384335e-20	exp_MT_ATP6	0.03355108187248989	0.03513102356658444	1085	Expression
0.03353599811217195	1.2368825896626315e-18	0.036830389253438345	3.759789447015979e-22	exp_PSMC3	0.03353599811217195	0.036830389253438345	1086	Expression
0.03353046467024848	1.253039133598496e-18	0.042315001596321795	1.0052084103881855e-28	exp_ANXA5	0.03353046467024848	0.042315001596321795	1087	Expression
0.03351945505856354	1.2858073693215492e-18	0.03495110246700264	4.179109044061692e-20	exp_AASDHPPT	0.03351945505856354	0.03495110246700264	1088	Expression
0.033505576678352245	1.3283220199901989e-18	0.03432877239057433	1.8855398146244663e-19	exp_HLTF	0.033505576678352245	0.03432877239057433	1089	Expression
0.03349084083275222	1.374983307303071e-18	0.033407776929330314	1.669921888636209e-18	exp_HCN2	0.03349084083275222	0.033407776929330314	1090	Expression
0.03348656673918358	1.3888175793909937e-18	0.03619085478346311	1.919573513855097e-21	exp_NPLOC4	0.03348656673918358	0.03619085478346311	1091	Expression
0.033466449644467766	1.4558003941661613e-18	0.03547098658514571	1.1631042762357872e-20	exp_NR1H2	0.033466449644467766	0.03547098658514571	1092	Expression
0.03344974531621094	1.5138364514924542e-18	0.029460355058220304	9.94374625252995e-15	exp_HELQ	0.03344974531621094	0.029460355058220304	1093	Expression
0.033441751247314674	1.5424128884310174e-18	0.03053558302084206	1.0353645585052142e-15	exp_RUBCN	0.033441751247314674	0.03053558302084206	1094	Expression
0.03343905998614264	1.5521526948129266e-18	0.04164264142975287	7.183399214548411e-28	exp_MARCHF4	0.03343905998614264	0.04164264142975287	1095	Expression
0.03342902700265931	1.5890007649346272e-18	0.031083418236450285	3.1721890903924636e-16	exp_RBM7	0.03342902700265931	0.031083418236450285	1096	Expression
0.033423204818217665	1.6107785643873579e-18	0.03975916158007686	1.5029289696869516e-25	exp_MRPL17	0.033423204818217665	0.03975916158007686	1097	Expression
0.033414588782197045	1.6435486084629485e-18	0.03451799936100145	1.1958878978245977e-19	exp_GNA12	0.033414588782197045	0.03451799936100145	1098	Expression
0.033412155297160594	1.652922708577918e-18	0.035877862091157446	4.2197520092435276e-21	exp_PBX3	0.033412155297160594	0.035877862091157446	1099	Expression
0.03340693358808927	1.6732159659250817e-18	0.035406525307027856	1.3643580215034118e-20	exp_CENPQ	0.03340693358808927	0.035406525307027856	1100	Expression
0.033400894717402076	1.696991910099714e-18	0.03979488203474351	1.3611724899995885e-25	exp_CLIP4	0.033400894717402076	0.03979488203474351	1101	Expression
0.03339942677781588	1.7028216300950266e-18	0.035579609477516524	8.882721505517289e-21	exp_ZNF75A	0.03339942677781588	0.035579609477516524	1102	Expression
0.03339925476360784	1.7035060539739267e-18	0.03324927539510636	2.416440835720928e-18	exp_HIRIP3	0.03339925476360784	0.03324927539510636	1103	Expression
0.03339568013384011	1.7177907132913413e-18	0.035046312985617924	3.3109936216716066e-20	exp_OAZ2	0.03339568013384011	0.035046312985617924	1104	Expression
-0.03339311291229906	1.7281225596029674e-18	-0.029840275840925384	4.511478312992988e-15	exp_IRAG2	0.03339311291229906	0.029840275840925384	1105	Expression
0.033392703086891455	1.7297775821428452e-18	0.031025439717222377	3.59873108141807e-16	exp_KATNIP	0.033392703086891455	0.031025439717222377	1106	Expression
0.033387698244239684	1.7501156453050265e-18	0.043816411437924335	1.1124500584323657e-30	exp_PGM1	0.033387698244239684	0.043816411437924335	1107	Expression
0.03338761303524555	1.7504639434931187e-18	0.03712363288096749	1.7637397340952856e-22	exp_RHOC	0.03338761303524555	0.03712363288096749	1108	Expression
0.033378843888188285	1.7866769050816543e-18	0.03740890920287779	8.398051657203269e-23	exp_PELO	0.033378843888188285	0.03740890920287779	1109	Expression
0.03337848787814044	1.788162602095011e-18	0.03212964894995907	3.129929066251542e-17	exp_PPP1R2	0.03337848787814044	0.03212964894995907	1110	Expression
0.03337781447326059	1.7909761844509512e-18	0.03088584620939114	4.871448369779595e-16	exp_IQCJ_SCHIP1	0.03337781447326059	0.03088584620939114	1111	Expression
0.033376193896722896	1.7977651172939934e-18	0.034474325747671224	1.3286928359920534e-19	exp_TPK1	0.033376193896722896	0.034474325747671224	1112	Expression
-0.033374675572004846	1.804148750044348e-18	-0.08508485644135315	4.961301496890753e-111	act_ULK3	0.033374675572004846	0.08508485644135315	1113	Activation
-0.033369387714405604	1.8265561908185773e-18	-0.08029471749429876	4.689245090540356e-99	act_RIPK2	0.033369387714405604	0.08029471749429876	1114	Activation
-0.033363517509517056	1.8517533050356862e-18	-0.030918584940685803	4.538029617757727e-16	act_SRPR	0.033363517509517056	0.030918584940685803	1115	Activation
-0.033359904608296194	1.8674315339781253e-18	-0.029476797529522116	9.611338305561323e-15	exp_PRR5	0.033359904608296194	0.029476797529522116	1116	Expression
0.033339554308076814	1.9582215411316594e-18	0.034020603184404086	3.937307233922532e-19	exp_YIPF3	0.033339554308076814	0.034020603184404086	1117	Expression
0.03332609781576352	2.020635613208235e-18	0.038371878959660224	6.5836972566255276e-24	exp_SAR1B	0.03332609781576352	0.038371878959660224	1118	Expression
0.0333236035394191	2.032418509922666e-18	0.0334842674847291	1.3963165141560634e-18	exp_B3GNTL1	0.0333236035394191	0.0334842674847291	1119	Expression
0.033312629589490654	2.0850701896997074e-18	0.03430968338918672	1.9738989431951228e-19	exp_CREB3	0.033312629589490654	0.03430968338918672	1120	Expression
0.033298688046052544	2.1539061537115245e-18	0.033400073175648505	1.7002521172844211e-18	exp_DNAJC4	0.033298688046052544	0.033400073175648505	1121	Expression
-0.03329650493315143	2.164886513029069e-18	-0.046446456800210756	2.866631989652608e-34	act_PIK3CB	0.03329650493315143	0.046446456800210756	1122	Activation
0.03329247955620836	2.1852779769279014e-18	0.039774397910235154	1.440757707430809e-25	exp_LAGE3	0.03329247955620836	0.039774397910235154	1123	Expression
0.033277168443525275	2.2645871929404754e-18	0.030171361368804668	2.2476211350613507e-15	exp_TTBK2	0.033277168443525275	0.030171361368804668	1124	Expression
0.033257549887396425	2.370373854812424e-18	0.0374632694686798	7.286125316395774e-23	exp_ZKSCAN4	0.033257549887396425	0.0374632694686798	1125	Expression
0.03325732777843361	2.3715990117604804e-18	0.031338145577563946	1.8174334000472975e-16	exp_RNF121	0.03325732777843361	0.031338145577563946	1126	Expression
-0.033253619330715085	2.392147487365471e-18	-0.04827407374199415	6.940624136774925e-37	act_PIP5K2C	0.033253619330715085	0.04827407374199415	1127	Activation
0.033252125046384466	2.4004769020955347e-18	0.030691281609696846	7.412947422058813e-16	exp_HIKESHI	0.033252125046384466	0.030691281609696846	1128	Expression
0.03324929980914192	2.41630362251166e-18	0.03559014393482176	8.653134289381183e-21	exp_NDEL1	0.03324929980914192	0.03559014393482176	1129	Expression
0.03324513991881134	2.4397946534918298e-18	0.020336204212991107	9.181343847379218e-8	exp_GFRA1	0.03324513991881134	0.020336204212991107	1130	Expression
0.03324118131219542	2.4623583589280262e-18	0.03543888027578109	1.2593755958912282e-20	exp_CADM1	0.03324118131219542	0.03543888027578109	1131	Expression
0.03323912959696371	2.4741338931171155e-18	0.02456564637574603	1.092353865090371e-10	exp_ELFN2	0.03323912959696371	0.02456564637574603	1132	Expression
0.033235074950993565	2.497568721030757e-18	0.02830066898486919	1.0443324953613556e-13	exp_EMSY	0.033235074950993565	0.02830066898486919	1133	Expression
0.033218034350243425	2.5984786122551824e-18	0.03430375576102114	2.0021601965865589e-19	exp_MON1B	0.033218034350243425	0.03430375576102114	1134	Expression
0.03319590830125436	2.735530135261664e-18	0.037759470376285416	3.348528684831546e-23	exp_ANKRD28	0.03319590830125436	0.037759470376285416	1135	Expression
0.033194895058788	2.7419743479103907e-18	0.03787827204487704	2.4473495753468428e-23	exp_SLC4A2	0.033194895058788	0.03787827204487704	1136	Expression
0.0331948048429231	2.7425488461146235e-18	0.029969134727757352	3.442975663860291e-15	exp_IL18BP	0.0331948048429231	0.029969134727757352	1137	Expression
0.03319056923751517	2.7696555384679656e-18	0.042263290219508004	1.1706384486462033e-28	exp_ARFGAP1	0.03319056923751517	0.042263290219508004	1138	Expression
0.03318021519426201	2.837037203256019e-18	0.03700831255488163	2.3769242177016193e-22	exp_AL162231.1	0.03318021519426201	0.03700831255488163	1139	Expression
-0.03317567021752127	2.8671235882266297e-18	-0.03047982483136655	1.1664931155938016e-15	exp_DUOXA1	0.03317567021752127	0.03047982483136655	1140	Expression
0.03316057053540777	2.9693585553490438e-18	0.025718536006831837	1.4131138431150627e-11	exp_CCDC91	0.03316057053540777	0.025718536006831837	1141	Expression
0.03315245100569747	3.0258127146995908e-18	0.03645917550916691	9.719066858063863e-22	exp_OTUD5	0.03315245100569747	0.03645917550916691	1142	Expression
-0.03315015694943616	3.0419541285146445e-18	-0.03161331093563173	9.908041175299965e-17	exp_MT_ND6	0.03315015694943616	0.03161331093563173	1143	Expression
0.03314970691762354	3.045130597363154e-18	0.030320850994531745	1.6369427203015977e-15	exp_NDUFC2	0.03314970691762354	0.030320850994531745	1144	Expression
0.03314864590111869	3.0526325596441192e-18	0.031669948873321176	8.739335068361647e-17	exp_THAP6	0.03314864590111869	0.031669948873321176	1145	Expression
0.03314691083263911	3.0649397706966125e-18	0.033451891453606206	1.5062540808584176e-18	exp_NR2C2	0.03314691083263911	0.033451891453606206	1146	Expression
-0.033144883918339814	3.079379157489509e-18	-0.0899186850317271	7.942048067268003e-124	act_IKK_epsilon	0.033144883918339814	0.0899186850317271	1147	Activation
0.03313353708821462	3.161461046284203e-18	0.03298926817548424	4.413804570348348e-18	exp_SZT2	0.03313353708821462	0.03298926817548424	1148	Expression
0.03312577203514617	3.2188738202731692e-18	0.03831731533671437	7.618336057077909e-24	exp_ELMO2	0.03312577203514617	0.03831731533671437	1149	Expression
0.033119617608405906	3.2651082197690227e-18	0.03667079448856032	5.662321392239852e-22	exp_SMG5	0.033119617608405906	0.03667079448856032	1150	Expression
-0.03310594155980974	3.3702080540534255e-18	-0.08439135752492306	2.969874089217017e-109	act_MST2	0.03310594155980974	0.08439135752492306	1151	Activation
0.03309769254164779	3.4352089495196766e-18	0.03574399261908212	5.8980427850821375e-21	exp_PFDN1	0.03309769254164779	0.03574399261908212	1152	Expression
-0.0330938528030477	3.4658860875964366e-18	-0.035921139207816595	3.785832263390208e-21	exp_MT_CO1	0.0330938528030477	0.035921139207816595	1153	Expression
0.033081131521966164	3.569466384604418e-18	0.03789831094956198	2.3210690018355564e-23	exp_LSMEM1	0.033081131521966164	0.03789831094956198	1154	Expression
0.033075506300973855	3.616237411279034e-18	0.033148329694635534	3.0548718382180737e-18	exp_ZNF611	0.033075506300973855	0.033148329694635534	1155	Expression
0.03307522976058941	3.618552249946467e-18	0.03123147262558439	2.2961170276438657e-16	exp_HSPA1L	0.03307522976058941	0.03123147262558439	1156	Expression
-0.033073827626499616	3.630311635047481e-18	-0.03648049744932772	9.205439597277542e-22	exp_PLCH2	0.033073827626499616	0.03648049744932772	1157	Expression
0.033069931104146126	3.663189361567713e-18	0.02946877699257347	9.772095676035654e-15	exp_PEX12	0.033069931104146126	0.02946877699257347	1158	Expression
0.03305165072359135	3.8214007460191894e-18	0.03611832399691459	2.3053460371937294e-21	exp_HRCT1	0.03305165072359135	0.03611832399691459	1159	Expression
0.03305149185913041	3.822804819724637e-18	0.03698315913278392	2.5364517208384927e-22	exp_TMEM223	0.03305149185913041	0.03698315913278392	1160	Expression
0.033051397711229155	3.823637156750891e-18	0.035817726641478295	4.905433740047312e-21	exp_ZNF263	0.033051397711229155	0.035817726641478295	1161	Expression
-0.033034703542395266	3.974089967683023e-18	-0.03291354613386329	5.255721312339426e-18	exp_C1orf116	0.033034703542395266	0.03291354613386329	1162	Expression
0.03303362294870123	3.984027527516031e-18	0.029410800413765453	1.1015500286367241e-14	exp_APPBP2	0.03303362294870123	0.029410800413765453	1163	Expression
0.033032997098765025	3.989794301208617e-18	0.03823468648332844	9.499192454032645e-24	exp_CDKN2D	0.033032997098765025	0.03823468648332844	1164	Expression
-0.033021105310252596	4.10094803282793e-18	-0.09472398485493538	2.9512131451120664e-137	act_STK36	0.033021105310252596	0.09472398485493538	1165	Activation
0.033020684741092786	4.1049346028884444e-18	0.038427585183759064	5.671011903022903e-24	exp_GPS2	0.033020684741092786	0.038427585183759064	1166	Expression
0.033018568573812156	4.1250518550644356e-18	0.027801876151541706	2.7917836938707235e-13	exp_DDO	0.033018568573812156	0.027801876151541706	1167	Expression
-0.03301634234848264	4.146320422216329e-18	-0.0343475822682652	1.802298531965631e-19	exp_ABO	0.03301634234848264	0.0343475822682652	1168	Expression
0.033009243713580265	4.214863795225568e-18	0.037336563264980346	1.014219576119232e-22	exp_BNIP1	0.033009243713580265	0.037336563264980346	1169	Expression
-0.03300303077579972	4.27577213646362e-18	-0.05451338216411734	1.429859519577065e-46	act_NEK2	0.03300303077579972	0.05451338216411734	1170	Activation
0.032992711088035497	4.3788666755768095e-18	0.03666847777528084	5.696005039105253e-22	exp_HSFX1	0.032992711088035497	0.03666847777528084	1171	Expression
-0.032985756609713736	4.449722597085924e-18	-0.03605579614664294	2.6988167064919664e-21	exp_DTX4	0.032985756609713736	0.03605579614664294	1172	Expression
-0.032984164698210534	4.466100356959573e-18	-0.06977168971167069	3.352785393557519e-75	act_MAP3K3	0.032984164698210534	0.06977168971167069	1173	Activation
0.032971169634184276	4.6020396130106115e-18	0.029910136503477104	3.897084367980579e-15	exp_GRB2	0.032971169634184276	0.029910136503477104	1174	Expression
0.0329624634401978	4.695390359589474e-18	0.0393233931322576	4.997534571550062e-25	exp_BTD	0.0329624634401978	0.0393233931322576	1175	Expression
0.03294990554304949	4.833341707026508e-18	0.0369651527075726	2.657115601285392e-22	exp_ZNF182	0.03294990554304949	0.0369651527075726	1176	Expression
0.03294615474522649	4.875315611139738e-18	0.042581846078925706	4.56612543416764e-29	exp_CNN3	0.03294615474522649	0.042581846078925706	1177	Expression
0.0329378905338968	4.969071560186195e-18	0.028810191877571806	3.7585437721709577e-14	exp_TLCD4	0.0329378905338968	0.028810191877571806	1178	Expression
0.03293651924209271	4.984799844302054e-18	0.03228281820949521	2.2159314909928443e-17	exp_HPS3	0.03293651924209271	0.03228281820949521	1179	Expression
0.03292854859223279	5.077198442439661e-18	0.03167214557723443	8.696856923450441e-17	exp_FBXL17	0.03292854859223279	0.03167214557723443	1180	Expression
0.03292771024314033	5.087014596965624e-18	0.03345864952475894	1.482621750991432e-18	exp_DYNC1LI2	0.03292771024314033	0.03345864952475894	1181	Expression
0.03292474634809071	5.121869008139221e-18	0.035925110839231146	3.748295004895441e-21	exp_PLA2G15	0.03292474634809071	0.035925110839231146	1182	Expression
0.0329244314868111	5.1255854938896745e-18	0.03467269740098567	8.226926455465091e-20	exp_DAPK3	0.0329244314868111	0.03467269740098567	1183	Expression
0.032921905513819134	5.155497481414784e-18	0.040242167123428096	3.907813868510404e-26	exp_TPP1	0.032921905513819134	0.040242167123428096	1184	Expression
0.03291898244552977	5.1903269009092534e-18	0.03536507551830241	1.511577616168581e-20	exp_HCFC2	0.03291898244552977	0.03536507551830241	1185	Expression
0.032900722607539595	5.4132172504885155e-18	0.03554011023853237	9.79847592768027e-21	exp_BDNF	0.032900722607539595	0.03554011023853237	1186	Expression
0.03289535563094893	5.4805080252007165e-18	0.032638841273725995	9.868719822330593e-18	exp_CANX	0.03289535563094893	0.032638841273725995	1187	Expression
0.03289093674331065	5.536530968440164e-18	0.03197830374761614	4.395850854402807e-17	exp_SCRN3	0.03289093674331065	0.03197830374761614	1188	Expression
0.03289078394518167	5.538478230756873e-18	0.03072720864069205	6.861308730075194e-16	exp_GATD1	0.03289078394518167	0.03072720864069205	1189	Expression
-0.03288179533405037	5.654226773231447e-18	-0.041672810537230744	6.581074834748639e-28	exp_FAM83B	0.03288179533405037	0.041672810537230744	1190	Expression
0.03286198298650301	5.917853697270817e-18	0.04153918333109623	9.695039372541615e-28	exp_LAMTOR5	0.03286198298650301	0.04153918333109623	1191	Expression
0.03286113842293889	5.929357264086018e-18	0.03570329623633954	6.5284525735937994e-21	exp_RPGRIP1L	0.03286113842293889	0.03570329623633954	1192	Expression
0.03285981307853522	5.9474539250023145e-18	0.02869858390245825	4.7086009142423665e-14	exp_TAB2	0.03285981307853522	0.02869858390245825	1193	Expression
0.03285481663991727	6.016168338246239e-18	0.03740275733636813	8.534015756491907e-23	exp_NKIRAS1	0.03285481663991727	0.03740275733636813	1194	Expression
0.03284576156978813	6.142702567409987e-18	0.041042796622248266	4.044719504188494e-27	exp_ANTKMT	0.03284576156978813	0.041042796622248266	1195	Expression
0.0328309747688643	6.355001260550207e-18	0.030697983951454483	7.306823043700199e-16	exp_PLEKHM1	0.0328309747688643	0.030697983951454483	1196	Expression
0.03282846614489174	6.391730006313355e-18	0.04424771531175483	2.964334822594622e-31	exp_IMPA1	0.03282846614489174	0.04424771531175483	1197	Expression
0.03282660531306392	6.419109709084281e-18	0.04024898396842146	3.8337839392779455e-26	exp_CHST11	0.03282660531306392	0.04024898396842146	1198	Expression
0.0328070344697896	6.7141734980699315e-18	0.03326273994216376	2.341922666763377e-18	exp_PPHLN1	0.0328070344697896	0.03326273994216376	1199	Expression
-0.0328034428070956	6.7697595818488384e-18	-0.011862779757797851	0.0018327083112894438	act_MP2K4	0.0328034428070956	0.011862779757797851	1200	Activation
-0.03279518086500345	6.899354886057878e-18	-0.035011657682010346	3.604107830380688e-20	exp_DAPP1	0.03279518086500345	0.035011657682010346	1201	Expression
0.03278903543706176	6.997336118974228e-18	0.032861454209073	5.925053447188295e-18	exp_TRMT112	0.03278903543706176	0.032861454209073	1202	Expression
0.03276611014535332	7.375120772781493e-18	0.037781265523279504	3.1615948870761703e-23	exp_EMP3	0.03276611014535332	0.037781265523279504	1203	Expression
0.03276504229694277	7.393200159415013e-18	0.03739067093665722	8.807518094735504e-23	exp_TMEM106A	0.03276504229694277	0.03739067093665722	1204	Expression
0.03274702328245399	7.704954695337724e-18	0.03322627352927378	2.5491955546456523e-18	exp_TMED9	0.03274702328245399	0.03322627352927378	1205	Expression
0.03273722691774254	7.879853819949e-18	0.03545452837072204	1.2115086389108838e-20	exp_POLR2G	0.03273722691774254	0.03545452837072204	1206	Expression
-0.03273571592725569	7.907176792481062e-18	-0.029591701551040385	7.574796676774243e-15	act_YTHDF3_YTHDF1	0.03273571592725569	0.029591701551040385	1207	Activation
0.032722666648524294	8.147068887661358e-18	0.035635657411383734	7.726821113268161e-21	exp_RIPK1	0.032722666648524294	0.035635657411383734	1208	Expression
0.03271464157397139	8.298150562378342e-18	0.037187690667659	1.4937714974497432e-22	exp_RING1	0.03271464157397139	0.037187690667659	1209	Expression
0.0327043806720825	8.495358196715974e-18	0.03839110391303325	6.253364819491584e-24	exp_PLIN3	0.0327043806720825	0.03839110391303325	1210	Expression
0.03268040038690731	8.974460724073038e-18	0.03556259101166046	9.266411087854489e-21	exp_CCDC189	0.03268040038690731	0.03556259101166046	1211	Expression
0.03266813931754927	9.229629982907422e-18	0.04040062605931446	2.5031969763705712e-26	exp_RNF5	0.03266813931754927	0.04040062605931446	1212	Expression
0.032665343477908275	9.288810247289846e-18	0.03571495517450818	6.341333526261135e-21	exp_ARMC1	0.032665343477908275	0.03571495517450818	1213	Expression
-0.03266002441841993	9.402436003780076e-18	-0.07718134475933068	1.200814897988817e-91	act_PAK1	0.03266002441841993	0.07718134475933068	1214	Activation
0.03265504028918734	9.510151372974654e-18	0.03278839252491414	7.007665573070945e-18	exp_COMMD7	0.03265504028918734	0.03278839252491414	1215	Expression
0.032654299262310615	9.526269853930272e-18	0.036534068602994726	8.030455849028199e-22	exp_MSRB3	0.032654299262310615	0.036534068602994726	1216	Expression
0.03262195263976999	1.0256759824468593e-17	0.03106512213094716	3.3011088389737203e-16	exp_PRSS53	0.03262195263976999	0.03106512213094716	1217	Expression
0.03259728821672985	1.0850656392393673e-17	0.011354336752932773	0.0028588827769636654	exp_ILDR2	0.03259728821672985	0.011354336752932773	1218	Expression
0.03259717633036831	1.0853426373880166e-17	0.0320133247801421	4.064154034851394e-17	exp_PDE1C	0.03259717633036831	0.0320133247801421	1219	Expression
0.03259038250849928	1.1022935827590654e-17	0.03914086513302415	8.234607228195151e-25	exp_NEK6	0.03259038250849928	0.03914086513302415	1220	Expression
0.03258798293662238	1.1083428607752455e-17	0.02957470900516644	7.846731227895655e-15	exp_RUFY2	0.03258798293662238	0.02957470900516644	1221	Expression
0.03258696783871925	1.1109117548045726e-17	0.03604566584213507	2.7685357724031003e-21	exp_STK17A	0.03258696783871925	0.03604566584213507	1222	Expression
-0.03258360574225136	1.1194621967837195e-17	-0.029106791422850276	2.0565204860849688e-14	exp_IVL	0.03258360574225136	0.029106791422850276	1223	Expression
0.03258358037153019	1.1195269655457903e-17	0.04017055752181607	4.7764517563456214e-26	exp_YKT6	0.03258358037153019	0.04017055752181607	1224	Expression
0.03257548069316198	1.1403947692224072e-17	0.032866511632905625	5.8565449977813664e-18	exp_EID2	0.03257548069316198	0.032866511632905625	1225	Expression
-0.032545635585227585	1.2206533565078783e-17	-0.038719881091370506	2.5827554960276108e-24	exp_TC2N	0.032545635585227585	0.038719881091370506	1226	Expression
0.0325454725632083	1.2211067076006083e-17	0.025439219983046536	2.338575037908332e-11	exp_ACYP2	0.0325454725632083	0.025439219983046536	1227	Expression
0.03254259691929726	1.2291310119986095e-17	0.03540819291103526	1.3587416071739784e-20	exp_C17orf80	0.03254259691929726	0.03540819291103526	1228	Expression
-0.032541207034627775	1.2330280292839648e-17	-0.031019872665899176	3.6425462633370204e-16	exp_FRAT2	0.032541207034627775	0.031019872665899176	1229	Expression
-0.032538876651470684	1.239589434090646e-17	-0.026676539981981384	2.411938750297875e-12	exp_SPRR2E	0.032538876651470684	0.026676539981981384	1230	Expression
0.03253792672446097	1.2422739139136842e-17	0.036798519852615764	4.080704306046457e-22	exp_VPS52	0.03253792672446097	0.036798519852615764	1231	Expression
0.032533570027161667	1.254659553130205e-17	0.036419466169278436	1.0752346198618347e-21	exp_SEC22C	0.032533570027161667	0.036419466169278436	1232	Expression
0.03252945226792776	1.2664778989149206e-17	0.03383810026278971	6.070688194836671e-19	exp_CRBN	0.03252945226792776	0.03383810026278971	1233	Expression
0.032526695754177166	1.274450660661068e-17	0.047738897611888764	4.147591719653759e-36	exp_AP1S2	0.032526695754177166	0.047738897611888764	1234	Expression
0.032503603311472666	1.3432166118195212e-17	0.039647537078607784	2.0471268029187422e-25	exp_CIAO2B	0.032503603311472666	0.039647537078607784	1235	Expression
0.03249630114425997	1.3657139162655305e-17	0.03642211183300634	1.068024586938492e-21	exp_HSFX4	0.03249630114425997	0.03642211183300634	1236	Expression
0.03247653716756257	1.4284869475946058e-17	0.03179563361890943	6.609631603235758e-17	exp_AGBL5	0.03247653716756257	0.03179563361890943	1237	Expression
-0.03247608504800404	1.4299557555538897e-17	-0.024119512915016388	2.3527671074317527e-10	exp_ENTPD3	0.03247608504800404	0.024119512915016388	1238	Expression
0.032470470079448054	1.4483218483043562e-17	0.0365105342194716	8.527147098817996e-22	exp_CFL2	0.032470470079448054	0.0365105342194716	1239	Expression
0.03246678878292448	1.460489191026216e-17	0.03023554124253858	1.9619609200031565e-15	exp_FBRS	0.03246678878292448	0.03023554124253858	1240	Expression
0.03245231473431857	1.5093141612870088e-17	0.03868292631701136	2.8537070160157346e-24	exp_MYEF2	0.03245231473431857	0.03868292631701136	1241	Expression
0.03243581186482645	1.566950092452993e-17	0.03781756969276937	2.872891596911548e-23	exp_LYPD1	0.03243581186482645	0.03781756969276937	1242	Expression
0.0324260135741281	1.6021923169348313e-17	0.04427920925664526	2.6901079580340376e-31	exp_SEC13	0.0324260135741281	0.04427920925664526	1243	Expression
0.03242114643328866	1.6199879151792346e-17	0.031792432637743014	6.656905716732565e-17	exp_C11orf49	0.03242114643328866	0.031792432637743014	1244	Expression
0.032416554691009326	1.6369553105923398e-17	0.03471981304497265	7.33869365741415e-20	exp_CEP19	0.032416554691009326	0.03471981304497265	1245	Expression
0.032414551052745356	1.6444139904550017e-17	0.03405507548489472	3.627189522610108e-19	exp_EIF1AD	0.032414551052745356	0.03405507548489472	1246	Expression
0.032413969480996146	1.6465852032773426e-17	0.033484315417637266	1.3961597753718243e-18	exp_ZDHHC17	0.032413969480996146	0.033484315417637266	1247	Expression
0.03241192165099404	1.6542530168151545e-17	0.036130223833680045	2.2371673233352047e-21	exp_COPS5	0.03241192165099404	0.036130223833680045	1248	Expression
0.032410411245940365	1.6599310842523898e-17	0.03900772078979152	1.1836501873194577e-24	exp_KHDRBS3	0.032410411245940365	0.03900772078979152	1249	Expression
0.03240897380215929	1.6653527261884092e-17	0.032351258254489645	1.8980914547140787e-17	exp_UBE3B	0.03240897380215929	0.032351258254489645	1250	Expression
0.032408161191577356	1.668425396439889e-17	0.035197814020945004	2.282914288243349e-20	exp_C12orf76	0.032408161191577356	0.035197814020945004	1251	Expression
0.03240106724400421	1.695487938964001e-17	0.03131570122868259	1.9091934691989274e-16	exp_SOGA3	0.03240106724400421	0.03131570122868259	1252	Expression
0.03240060139901046	1.697280158896753e-17	0.03132684400740401	1.8630811005340853e-16	exp_OST4	0.03240060139901046	0.03132684400740401	1253	Expression
-0.032387259012513825	1.7494126354003346e-17	-0.03146738763118731	1.3676938159951132e-16	exp_ST6GALNAC1	0.032387259012513825	0.03146738763118731	1254	Expression
0.03238118555288615	1.7736636351468495e-17	0.035158326635369566	2.5155952703462122e-20	exp_NOCT	0.03238118555288615	0.035158326635369566	1255	Expression
0.03237138132768534	1.8135131058023903e-17	0.030163624989545088	2.284708538180618e-15	exp_HINFP	0.03237138132768534	0.030163624989545088	1256	Expression
0.032367887349072894	1.8279269036903347e-17	0.025520767617694142	2.0198378304452988e-11	exp_MYADM	0.032367887349072894	0.025520767617694142	1257	Expression
0.03236272590517869	1.8494265964292984e-17	0.03479336834216895	6.137953095488231e-20	exp_CMC4	0.03236272590517869	0.03479336834216895	1258	Expression
0.032350649753226414	1.90070873622591e-17	0.03298597297000513	4.447501240250724e-18	exp_SELENOF	0.032350649753226414	0.03298597297000513	1259	Expression
0.032349862462160636	1.9041003118023063e-17	0.039395282482278256	4.102618622055321e-25	exp_EMC7	0.032349862462160636	0.039395282482278256	1260	Expression
0.032342776699598105	1.9348950634225978e-17	0.03592062566880883	3.790712964895196e-21	exp_MACF1	0.032342776699598105	0.03592062566880883	1261	Expression
-0.032330053370291024	1.991428957171356e-17	-0.03674724593562776	4.65480979416221e-22	exp_IGSF9	0.032330053370291024	0.03674724593562776	1262	Expression
0.03232752884929684	2.0028384671928555e-17	0.03467486580443345	8.183808440560602e-20	exp_PNPLA2	0.03232752884929684	0.03467486580443345	1263	Expression
0.03232286250691896	2.0240979276243292e-17	0.026236550067593907	5.4747242636296875e-12	exp_TMEM178B	0.03232286250691896	0.026236550067593907	1264	Expression
0.032322835345273096	2.0242223232385802e-17	0.03611815318264733	2.3063395118651582e-21	exp_EGLN1	0.032322835345273096	0.03611815318264733	1265	Expression
-0.032322539906444486	2.025575869017595e-17	-0.023430968947088886	7.488270642212621e-10	act_YWHAG	0.032322539906444486	0.023430968947088886	1266	Activation
0.032310932655486006	2.079466845767096e-17	0.040930151989189686	5.5800320237779284e-27	exp_SCN1B	0.032310932655486006	0.040930151989189686	1267	Expression
-0.032291542532320014	2.172665224593733e-17	-0.03756005191080634	5.655368060212443e-23	exp_BTG2	0.032291542532320014	0.03756005191080634	1268	Expression
0.03228932323209729	2.1835916326129943e-17	0.03420326138312021	2.546886435407296e-19	exp_TMEM222	0.03228932323209729	0.03420326138312021	1269	Expression
0.03228217885972643	2.2191354225721977e-17	0.033584514991317566	1.103753354972748e-18	exp_BLOC1S5	0.03228217885972643	0.033584514991317566	1270	Expression
0.03227512469189318	2.2547903432297736e-17	0.0368945904986205	3.1872218991599276e-22	exp_CEP295NL	0.03227512469189318	0.0368945904986205	1271	Expression
0.0322665190781288	2.2990530056705055e-17	0.027082117056951044	1.1198465436755854e-12	exp_ITGA3	0.0322665190781288	0.027082117056951044	1272	Expression
0.03226438818044764	2.3101449549725723e-17	0.03223741695779772	2.4551853726001272e-17	exp_FAM156A	0.03226438818044764	0.03223741695779772	1273	Expression
0.032264009287703684	2.3121227242420365e-17	0.03215766412391943	2.938698271905564e-17	exp_C1orf52	0.032264009287703684	0.03215766412391943	1274	Expression
-0.03225785471527445	2.3444837129089795e-17	-0.059504175942473536	3.667409982384686e-55	act_MAP4K4	0.03225785471527445	0.059504175942473536	1275	Activation
0.032252776910921266	2.371519114106648e-17	0.034448157702936785	1.4151421660466876e-19	exp_FLNA	0.032252776910921266	0.034448157702936785	1276	Expression
0.03224263868755181	2.4264207478548147e-17	0.03336793311504271	1.832768142158746e-18	exp_FERMT2	0.03224263868755181	0.03336793311504271	1277	Expression
0.0322423432262655	2.428039426005572e-17	0.03562490970300969	7.936302267476517e-21	exp_NME7	0.0322423432262655	0.03562490970300969	1278	Expression
0.03222973351808849	2.4981233895917575e-17	0.03386187842044014	5.738450026935003e-19	exp_MYLK	0.03222973351808849	0.03386187842044014	1279	Expression
-0.03222201835565681	2.5419839746532733e-17	-0.03365301094471856	9.395730745149488e-19	exp_S100A9	0.03222201835565681	0.03365301094471856	1280	Expression
0.03220587760996149	2.6362159017851965e-17	0.029555385307596566	8.167658857078138e-15	exp_ANKRD40	0.03220587760996149	0.029555385307596566	1281	Expression
0.032188394985070694	2.7421717466467063e-17	0.038902086414153735	1.5771344897449112e-24	exp_DDA1	0.032188394985070694	0.038902086414153735	1282	Expression
0.03217962625720262	2.7968869469033306e-17	0.03424655995743696	2.2962402887553805e-19	exp_GNG10	0.03217962625720262	0.03424655995743696	1283	Expression
0.03216314261659304	2.902672859563484e-17	0.030864236974910437	5.104629074806436e-16	exp_FGF1	0.03216314261659304	0.030864236974910437	1284	Expression
0.03216294844789277	2.903942192793253e-17	0.03635748556514469	1.2586290039318068e-21	exp_SNX25	0.03216294844789277	0.03635748556514469	1285	Expression
-0.032158519453489146	2.933044887429471e-17	-0.048588583923023385	2.4050310379827676e-37	act_KPCL	0.032158519453489146	0.048588583923023385	1286	Activation
0.03215757274957392	2.9393028547560227e-17	0.03432252277234231	1.9140289422010021e-19	exp_EXOC8	0.03215757274957392	0.03432252277234231	1287	Expression
-0.032150534831669235	2.986240161897832e-17	-0.035629378187616675	7.848534518934449e-21	exp_CELA3B	0.032150534831669235	0.035629378187616675	1288	Expression
0.03214594853649046	3.017224225602279e-17	0.03503730795217916	3.384810418955465e-20	exp_GAS2L3	0.03214594853649046	0.03503730795217916	1289	Expression
-0.03214279060491233	3.0387427074666205e-17	-0.022342116523395152	4.37658611041076e-9	exp_AMN	0.03214279060491233	0.022342116523395152	1290	Expression
-0.0321297846369929	3.1289739184300355e-17	-0.03616183345240084	2.0655988380597233e-21	exp_EFCAB1	0.0321297846369929	0.03616183345240084	1291	Expression
-0.032126584265406405	3.1515792164938786e-17	-0.027122249456220517	1.0373453722036069e-12	exp_TNS4	0.032126584265406405	0.027122249456220517	1292	Expression
0.03212239522406589	3.181411421646313e-17	0.02763357856231613	3.8753643289143445e-13	exp_CUL5	0.03212239522406589	0.02763357856231613	1293	Expression
0.03211713836002347	3.219242507240135e-17	0.028633696351372376	5.3656753296572964e-14	exp_CAPN7	0.03211713836002347	0.028633696351372376	1294	Expression
0.0321156677472461	3.229904997271714e-17	0.0258457903671251	1.1213564673043978e-11	exp_ARHGAP29	0.0321156677472461	0.0258457903671251	1295	Expression
-0.032114679751921824	3.23708788803815e-17	-0.027893026120514638	2.3355659928953947e-13	exp_PTGS2	0.032114679751921824	0.027893026120514638	1296	Expression
0.03210478360445566	3.3099095814355744e-17	0.03440238855488045	1.5799092283915356e-19	exp_DNAH11	0.03210478360445566	0.03440238855488045	1297	Expression
-0.032098342287083484	3.3581744036201925e-17	-0.030677164258956398	7.64147341374557e-16	exp_MT_ND5	0.032098342287083484	0.030677164258956398	1298	Expression
0.032091488304616174	3.410293823777554e-17	0.038190386415949046	1.0690023421920257e-23	exp_ATG101	0.032091488304616174	0.038190386415949046	1299	Expression
0.032078522542407235	3.5110806140936123e-17	0.03420016175375622	2.5658325952392473e-19	exp_WSB2	0.032078522542407235	0.03420016175375622	1300	Expression
0.03207561477754259	3.5340837983786516e-17	0.02829061683553276	1.0654118689251766e-13	exp_PNMA1	0.03207561477754259	0.02829061683553276	1301	Expression
0.03207501045299035	3.538883206603119e-17	0.0358027452204888	5.0927371813924155e-21	exp_TAX1BP1	0.03207501045299035	0.0358027452204888	1302	Expression
0.032072501977396944	3.5588737768410806e-17	0.03161702562799555	9.82687944288346e-17	exp_CDR2	0.032072501977396944	0.03161702562799555	1303	Expression
0.032071032635506286	3.5706349629157915e-17	0.03295223311611007	4.80747420716561e-18	exp_PHKG2	0.032071032635506286	0.03295223311611007	1304	Expression
0.03206806388761339	3.59451509533777e-17	0.03503950191051578	3.36667739738648e-20	exp_MTRF1L	0.03206806388761339	0.03503950191051578	1305	Expression
-0.032066289384819265	3.6088640671068506e-17	-0.03585540954373992	4.463896534737352e-21	exp_ANKRD22	0.032066289384819265	0.03585540954373992	1306	Expression
0.03206527075929969	3.6171263808959123e-17	0.027806293096385066	2.7677855042311134e-13	exp_MAPK9	0.03206527075929969	0.027806293096385066	1307	Expression
0.032060474613270114	3.656280513216006e-17	0.03732783808455485	1.037541151777859e-22	exp_MSANTD3	0.032060474613270114	0.03732783808455485	1308	Expression
0.0320503844776696	3.740023089221418e-17	0.03526584522217921	1.93090227487874e-20	exp_MPP6	0.0320503844776696	0.03526584522217921	1309	Expression
0.03204070891421425	3.822100848152074e-17	0.035446124810639065	1.2369867205891994e-20	exp_CDIPT	0.03204070891421425	0.035446124810639065	1310	Expression
0.032031226966439036	3.904259244259855e-17	0.0315356246919434	1.176521264642632e-16	exp_KANSL3	0.032031226966439036	0.0315356246919434	1311	Expression
-0.03203059972021982	3.909755173722304e-17	-0.03380117907883433	6.624584451388358e-19	exp_FUT3	0.03203059972021982	0.03380117907883433	1312	Expression
-0.032024934280534906	3.959742757441367e-17	-0.04358520536121077	2.2484251504937848e-30	exp_GRHL3	0.032024934280534906	0.04358520536121077	1313	Expression
-0.032023868278527615	3.969218580178844e-17	-0.02923324729740867	1.5873989851367508e-14	exp_CSTA	0.032023868278527615	0.02923324729740867	1314	Expression
0.03202065796032903	3.997890812589501e-17	0.031685542274424834	8.442174189737061e-17	exp_BCKDK	0.03202065796032903	0.031685542274424834	1315	Expression
-0.03201887708707131	4.013884282069246e-17	-0.029404476177952856	1.1160208473743467e-14	exp_LPAR5	0.03201887708707131	0.029404476177952856	1316	Expression
0.0320151356045718	4.0476912375686086e-17	0.03880458272152352	2.0541148478236167e-24	exp_PCDHGA2	0.0320151356045718	0.03880458272152352	1317	Expression
0.0320062473645025	4.1291330572260805e-17	0.032151856371427784	2.9773705130650915e-17	exp_GNG11	0.0320062473645025	0.032151856371427784	1318	Expression
0.032003723721608035	4.1525500548055804e-17	0.03412130715388812	3.097540475942571e-19	exp_FAM131A	0.032003723721608035	0.03412130715388812	1319	Expression
-0.03199875110541674	4.1990751943324876e-17	-0.0355559277046597	9.421063660004359e-21	exp_GALNT3	0.03199875110541674	0.0355559277046597	1320	Expression
0.03199003534065763	4.2818658580403644e-17	0.036341675692657824	1.3101630276425772e-21	exp_MED31	0.03199003534065763	0.036341675692657824	1321	Expression
0.03198161791077674	4.3633502939200525e-17	0.03011313806504324	2.5419762579709735e-15	exp_TENM3	0.03198161791077674	0.03011313806504324	1322	Expression
0.031979060270340434	4.3884109961082e-17	0.03265298245533081	9.554978993143403e-18	exp_VMP1	0.031979060270340434	0.03265298245533081	1323	Expression
0.031978759356440574	4.3913687796626464e-17	0.03165971774513876	8.939887628676772e-17	exp_HIBADH	0.031978759356440574	0.03165971774513876	1324	Expression
-0.031977121800298325	4.407499368276076e-17	-0.01300867128376597	6.329045017924397e-4	exp_CTSE	0.031977121800298325	0.01300867128376597	1325	Expression
-0.03197284929716124	4.449860927000776e-17	-0.025775535748411703	1.2742363017338765e-11	exp_PIWIL1	0.03197284929716124	0.025775535748411703	1326	Expression
-0.03196859283169071	4.492462756483761e-17	-0.03806611397060241	1.487828265146719e-23	exp_FGFBP1	0.03196859283169071	0.03806611397060241	1327	Expression
-0.0319593711306228	4.5861450692534646e-17	-0.025077766399828665	4.452992584592829e-11	exp_SPINK7	0.0319593711306228	0.025077766399828665	1328	Expression
0.031959272120644595	4.587161284744555e-17	0.035052214671769534	3.263481448982215e-20	exp_CCDC107	0.031959272120644595	0.035052214671769534	1329	Expression
0.031958003421516404	4.6002025927592376e-17	0.03594955865485635	3.525205026089323e-21	exp_SNX24	0.031958003421516404	0.03594955865485635	1330	Expression
-0.03195527767985309	4.6283450564196615e-17	-0.03865076972732666	3.1122673650278796e-24	exp_GGT6	0.03195527767985309	0.03865076972732666	1331	Expression
0.031954242683098946	4.6390755116316074e-17	0.04233724677645447	9.413865096248558e-29	exp_SELPLG	0.031954242683098946	0.04233724677645447	1332	Expression
0.03194950432104063	4.6885152159614605e-17	0.03132039413030358	1.8896371896361716e-16	exp_PAIP2	0.03194950432104063	0.03132039413030358	1333	Expression
-0.031948404108262655	4.7000688888155687e-17	-0.03255527955916722	1.1941277311949184e-17	exp_MT_ATP8	0.031948404108262655	0.03255527955916722	1334	Expression
0.031935159670000574	4.841376099678442e-17	0.03551563553235525	1.0412115685143545e-20	exp_TRIM68	0.031935159670000574	0.03551563553235525	1335	Expression
-0.03192870280482739	4.911776791337625e-17	-0.031968367628215526	4.4947279294787956e-17	act_CLK4	0.03192870280482739	0.031968367628215526	1336	Activation
-0.03192394244927302	4.964325759037754e-17	-0.02840532375594366	8.478235989576705e-14	exp_MUC2	0.03192394244927302	0.02840532375594366	1337	Expression
-0.03191674513164994	5.0448307394607525e-17	-0.03190480725884314	5.1812091594277595e-17	exp_TLR2	0.03191674513164994	0.03190480725884314	1338	Expression
0.031885683557563944	5.407293905795293e-17	0.037315626122299175	1.071076467541953e-22	exp_ACTR3	0.031885683557563944	0.037315626122299175	1339	Expression
0.031881014263939585	5.4639568970281485e-17	0.0368273034546421	3.7897373923949456e-22	exp_MRPL53	0.031881014263939585	0.0368273034546421	1340	Expression
0.03187030660934323	5.596117589197237e-17	0.034989010490463546	3.8093685573843856e-20	exp_RARS1	0.03187030660934323	0.034989010490463546	1341	Expression
0.03186090792275107	5.714717090389176e-17	0.022642799236479657	2.709379326561594e-9	exp_SLC35F3	0.03186090792275107	0.022642799236479657	1342	Expression
0.03186014510242364	5.724450970834348e-17	0.035208850986242324	2.2217736139314278e-20	exp_UBE2W	0.03186014510242364	0.035208850986242324	1343	Expression
0.03185339778387631	5.81126442511766e-17	0.032168744193061156	2.866288584459704e-17	exp_ZSCAN26	0.03185339778387631	0.032168744193061156	1344	Expression
0.031845367118105435	5.916283549529013e-17	0.028175551514035377	1.3385943278730234e-13	exp_BCL9L	0.031845367118105435	0.028175551514035377	1345	Expression
0.031842794142012125	5.950325301604772e-17	0.04406049747622984	5.271362261129209e-31	exp_ELOVL5	0.031842794142012125	0.04406049747622984	1346	Expression
0.031841973776575105	5.96121970566687e-17	0.027271232200360075	7.800628420701888e-13	exp_DNASE1	0.031841973776575105	0.027271232200360075	1347	Expression
0.03183942040713741	5.995254358024395e-17	0.037220781739690685	1.370770499216065e-22	exp_ETS1	0.03183942040713741	0.037220781739690685	1348	Expression
0.031839176773294085	5.998511827011473e-17	0.033066026952014806	3.696426249689835e-18	exp_THAP8	0.031839176773294085	0.033066026952014806	1349	Expression
0.03183880802720507	6.003445410773935e-17	0.032556467073807285	1.1909010787079855e-17	exp_KCTD10	0.03183880802720507	0.032556467073807285	1350	Expression
0.03183664567897159	6.032456874730267e-17	0.03597520136150984	3.305319060387641e-21	exp_GPN1	0.03183664567897159	0.03597520136150984	1351	Expression
0.03182979003690012	6.125353783935156e-17	0.033813192687278545	6.439086300188787e-19	exp_JMJD8	0.03182979003690012	0.033813192687278545	1352	Expression
0.0318254620753287	6.184724548687435e-17	0.03574359355815962	5.903922079201819e-21	exp_ZBED8	0.0318254620753287	0.03574359355815962	1353	Expression
0.03182500830258076	6.190982156795544e-17	0.03454706783128597	1.1148568971295564e-19	exp_CCDC50	0.03182500830258076	0.03454706783128597	1354	Expression
0.03182345913575821	6.212392531642369e-17	0.027121754805794665	1.0383249779300036e-12	exp_CACNA2D3	0.03182345913575821	0.027121754805794665	1355	Expression
0.03182303661970521	6.218244609587523e-17	0.0405023020542432	1.8792264947669517e-26	exp_TMEM170B	0.03182303661970521	0.0405023020542432	1356	Expression
0.03181227082503155	6.36920467419131e-17	0.03096978407657309	4.0611671293571236e-16	exp_DPY30	0.03181227082503155	0.03096978407657309	1357	Expression
0.03179473674745111	6.622843678119323e-17	0.028982188025574326	2.6513688182719883e-14	exp_CLN3	0.03179473674745111	0.028982188025574326	1358	Expression
0.03179450404959376	6.6262758714748875e-17	0.029616463099605448	7.195062645499401e-15	exp_FAM228B	0.03179450404959376	0.029616463099605448	1359	Expression
0.031791680962195	6.668055192999881e-17	0.03578237907318102	5.358752046343496e-21	exp_AP5Z1	0.031791680962195	0.03578237907318102	1360	Expression
0.031787565308004875	6.729429256861868e-17	0.03859832108300925	3.5846594835888086e-24	exp_ZZZ3	0.031787565308004875	0.03859832108300925	1361	Expression
0.03178583527882994	6.755394057312919e-17	0.02833876138775045	9.68107991947209e-14	exp_MBD5	0.03178583527882994	0.02833876138775045	1362	Expression
0.031785776494665664	6.75627804123487e-17	0.033562311048933736	1.162825778106146e-18	exp_PHAX	0.031785776494665664	0.033562311048933736	1363	Expression
0.03178100677024478	6.828385609673938e-17	0.03691870583500375	2.9952240534373346e-22	exp_RAB11FIP2	0.03178100677024478	0.03691870583500375	1364	Expression
0.03175923682042084	7.167254099462174e-17	0.029353879979591782	1.238729354592822e-14	exp_GFER	0.03175923682042084	0.029353879979591782	1365	Expression
0.03174471460970745	7.402471972185572e-17	0.03679272310716257	4.141922951129854e-22	exp_TMED5	0.03174471460970745	0.03679272310716257	1366	Expression
0.031740401029347005	7.473794514873481e-17	0.03616235931867176	2.0628575589899744e-21	exp_CCND3	0.031740401029347005	0.03616235931867176	1367	Expression
0.03172397305054997	7.751680520225683e-17	0.0395841427097344	2.438924276813335e-25	exp_C5orf15	0.03172397305054997	0.0395841427097344	1368	Expression
0.031723169416286	7.765532663661965e-17	0.039041291636585096	1.0802918210802515e-24	exp_PIGK	0.031723169416286	0.039041291636585096	1369	Expression
0.03171686941571665	7.874974111329193e-17	0.033555154384163816	1.1825229688938823e-18	exp_UCN	0.03171686941571665	0.033555154384163816	1370	Expression
0.031711238476626984	7.974079291993004e-17	0.03553710290274237	9.871905642599273e-21	exp_VLDLR	0.031711238476626984	0.03553710290274237	1371	Expression
0.031707916982479045	8.033113642324878e-17	0.03450138421762478	1.2447902998858813e-19	exp_SLC26A11	0.031707916982479045	0.03450138421762478	1372	Expression
0.03170375063602327	8.10777360574282e-17	0.0300974082991969	2.627810412622106e-15	exp_SLC6A6	0.03170375063602327	0.0300974082991969	1373	Expression
-0.031699507778909425	8.184507815201147e-17	-0.036960428710148305	2.6897015674465585e-22	exp_ARHGAP8	0.031699507778909425	0.036960428710148305	1374	Expression
-0.031699353314124545	8.187314858210124e-17	-0.027896058649434778	2.321720159345111e-13	exp_DUOX1	0.031699353314124545	0.027896058649434778	1375	Expression
0.03169811925483985	8.209775171726951e-17	0.03232216927798101	2.0272751571578438e-17	exp_COA4	0.03169811925483985	0.03232216927798101	1376	Expression
0.03168956439119394	8.367156088642644e-17	0.033111185022237574	3.329523248162027e-18	exp_CPTP	0.03168956439119394	0.033111185022237574	1377	Expression
0.03168203379013936	8.50815368530594e-17	0.03160828107865424	1.0018992056444176e-16	exp_UBE2B	0.03168203379013936	0.03160828107865424	1378	Expression
0.031664840969119167	8.838900315635501e-17	0.03374944827954204	7.485516351746616e-19	exp_SNAPIN	0.031664840969119167	0.03374944827954204	1379	Expression
0.031659677447966425	8.940686446040148e-17	0.03375891475778557	7.320106852003664e-19	exp_KCTD21	0.031659677447966425	0.03375891475778557	1380	Expression
-0.03164772147457932	9.180826838693441e-17	-0.025359363002021757	2.698218917306224e-11	exp_EDARADD	0.03164772147457932	0.025359363002021757	1381	Expression
0.031646972929120186	9.196071456832459e-17	0.035830101723152784	4.7558671078950436e-21	exp_DPH3	0.031646972929120186	0.035830101723152784	1382	Expression
0.031644853716074894	9.239366117865138e-17	0.028998883806543158	2.5627872906974355e-14	exp_HIVEP2	0.031644853716074894	0.028998883806543158	1383	Expression
0.03163882414913737	9.363650220799529e-17	0.035727930745752215	6.1393151295910895e-21	exp_PIGBOS1	0.03163882414913737	0.035727930745752215	1384	Expression
0.03163735007577507	9.394284387906224e-17	0.03535790807438491	1.538581530331632e-20	exp_MAP1B	0.03163735007577507	0.03535790807438491	1385	Expression
-0.03162542726499761	9.64572372670542e-17	-0.02256441999821915	3.0719464358473285e-9	act_SRSF2	0.03162542726499761	0.02256441999821915	1386	Activation
0.031617433761385275	9.818002270754617e-17	0.03401543671967382	3.9859889717812665e-19	exp_SLC35F6	0.031617433761385275	0.03401543671967382	1387	Expression
0.03159321622155953	1.0358681264271749e-16	0.029036563275360226	2.373432996426221e-14	exp_AMOTL2	0.03159321622155953	0.029036563275360226	1388	Expression
0.031585599368393946	1.0534726789814819e-16	0.04265524783276971	3.6720167002471503e-29	exp_SNRPC	0.031585599368393946	0.04265524783276971	1389	Expression
-0.031577817734300684	1.0717627048711971e-16	-0.02680792185258967	1.8834701846963024e-12	exp_DCN	0.031577817734300684	0.02680792185258967	1390	Expression
0.03157475324922314	1.0790511210273903e-16	0.030564896726070014	9.723652608118244e-16	exp_PLCB4	0.03157475324922314	0.030564896726070014	1391	Expression
0.031569641871744256	1.0913166517487574e-16	0.031929903772685696	4.8986063615897814e-17	exp_ZNF621	0.031569641871744256	0.031929903772685696	1392	Expression
0.03156329241546543	1.1067447379211249e-16	0.035215873660808285	2.1837163412461502e-20	exp_GPAT3	0.03156329241546543	0.035215873660808285	1393	Expression
0.031554926760222576	1.1274005918532298e-16	0.03443159463231292	1.472708748749566e-19	exp_IK	0.031554926760222576	0.03443159463231292	1394	Expression
0.03155188913713938	1.1349945529388505e-16	0.0338820364827965	5.4709089279659435e-19	exp_CCDC167	0.03155188913713938	0.0338820364827965	1395	Expression
0.03154836042069434	1.1438795747955117e-16	0.03211269005764944	3.251601152517685e-17	exp_LGALS1	0.03154836042069434	0.03211269005764944	1396	Expression
0.03154629060050358	1.1491230891409027e-16	0.038894550754062056	1.6097108081045795e-24	exp_NT5DC3	0.03154629060050358	0.038894550754062056	1397	Expression
0.03153029948577758	1.1904405172313963e-16	0.03239983228624387	1.7002432159838237e-17	exp_SUPT5H	0.03153029948577758	0.03239983228624387	1398	Expression
0.03152458373191522	1.2055612913523831e-16	0.03713342425089114	1.719547120590215e-22	exp_RNH1	0.03152458373191522	0.03713342425089114	1399	Expression
0.031520030178470895	1.2177429071040987e-16	0.035235506971342	2.0807057083518126e-20	exp_CHMP2A	0.031520030178470895	0.035235506971342	1400	Expression
0.031518490535083245	1.2218891364179734e-16	0.04006517348319436	6.413759470011567e-26	exp_TNS2	0.031518490535083245	0.04006517348319436	1401	Expression
0.03151152215370289	1.2408295862413117e-16	0.03735022562448514	9.787397318258867e-23	exp_WDR45	0.03151152215370289	0.03735022562448514	1402	Expression
0.03151090462716641	1.2425219547566678e-16	0.03524894499859	2.012984680179196e-20	exp_EID1	0.03151090462716641	0.03524894499859	1403	Expression
0.03150941591164125	1.2466112313941247e-16	0.03256624764768837	1.1646510151185727e-17	exp_BCL2L13	0.03150941591164125	0.03256624764768837	1404	Expression
-0.03150163267728311	1.2682076074190975e-16	-0.020184866775469924	1.1425276808036065e-7	exp_MPEG1	0.03150163267728311	0.020184866775469924	1405	Expression
0.031501343259183495	1.2690177383660108e-16	0.028724529736824676	4.468606152690791e-14	exp_LIMS2	0.031501343259183495	0.028724529736824676	1406	Expression
0.03149762366743357	1.279475044404609e-16	0.03096412410302603	4.111354505630024e-16	exp_ZSCAN20	0.03149762366743357	0.03096412410302603	1407	Expression
0.03149718747718316	1.280706907371317e-16	0.03370167942933122	8.378191582397095e-19	exp_PTTG1IP	0.03149718747718316	0.03370167942933122	1408	Expression
0.031495844746461464	1.284506313953913e-16	0.03251922564229292	1.2963065576225966e-17	exp_TENT5B	0.031495844746461464	0.03251922564229292	1409	Expression
-0.03149378690652524	1.2903507796904838e-16	-0.02976263832562465	5.306474191233991e-15	exp_SDCBP2	0.03149378690652524	0.02976263832562465	1410	Expression
0.03148891309058585	1.3042976808404545e-16	0.0387229746867872	2.5612648505614075e-24	exp_STX16	0.03148891309058585	0.0387229746867872	1411	Expression
0.03148162907401435	1.3254191002854595e-16	0.029624903240966765	7.0699594072323e-15	exp_PLA2G4C	0.03148162907401435	0.029624903240966765	1412	Expression
0.03147833237461771	1.3350890325888449e-16	0.035397168772189354	1.3962987683219384e-20	exp_C7orf25	0.03147833237461771	0.035397168772189354	1413	Expression
0.031470493557632595	1.3583621931681677e-16	0.03195308384310065	4.6511190466581136e-17	exp_TMEM30A	0.031470493557632595	0.03195308384310065	1414	Expression
0.031468428625644834	1.3645591723178916e-16	0.030279613979757123	1.786823016041506e-15	exp_ZNF512B	0.031468428625644834	0.030279613979757123	1415	Expression
-0.031458821002225454	1.3937607154277367e-16	-0.03529660251186099	1.789920600751343e-20	exp_WNK2	0.031458821002225454	0.03529660251186099	1416	Expression
0.031438842876804346	1.456469289629274e-16	0.03077118970094029	6.240827465208772e-16	exp_UVRAG	0.031438842876804346	0.03077118970094029	1417	Expression
0.03143525618465577	1.4680183165712643e-16	0.0301933448701186	2.1454400311344707e-15	exp_FHL1	0.03143525618465577	0.0301933448701186	1418	Expression
-0.031434569620357164	1.470239303495422e-16	-0.033457778954845294	1.4856453821430773e-18	act_MKK7	0.031434569620357164	0.033457778954845294	1419	Activation
-0.03142772630510054	1.4925588153933085e-16	-0.02006882569296943	1.3496711838666662e-7	act_CCNE2	0.03142772630510054	0.02006882569296943	1420	Activation
-0.03142477176555356	1.5022980015396498e-16	-0.03176267458957774	7.11266022890595e-17	exp_GPR153	0.03142477176555356	0.03176267458957774	1421	Expression
0.03142443914189547	1.5033983605693238e-16	0.030815231848186846	5.674959748605698e-16	exp_C2orf76	0.03142443914189547	0.030815231848186846	1422	Expression
0.031424402305847934	1.5035202675014176e-16	0.03286189534457023	5.919046418657516e-18	exp_WDR5B	0.031424402305847934	0.03286189534457023	1423	Expression
0.03138967330473897	1.6228992453844257e-16	0.03151632050438491	1.227756630876214e-16	exp_FAM168A	0.03138967330473897	0.03151632050438491	1424	Expression
-0.031388239124831664	1.628025095679679e-16	-0.03192879934373846	4.9107168064460783e-17	exp_TTC22	0.031388239124831664	0.03192879934373846	1425	Expression
-0.03138177749056115	1.6513180449176742e-16	-0.03516154568010995	2.49578004431081e-20	exp_NECTIN1	0.03138177749056115	0.03516154568010995	1426	Expression
0.03137814604233751	1.6645526084518135e-16	0.034755279508257325	6.733245470810598e-20	exp_BANF1	0.03137814604233751	0.034755279508257325	1427	Expression
0.031376453384607345	1.6707570600091922e-16	0.02999744524995373	3.243981910701492e-15	exp_VPS11	0.031376453384607345	0.02999744524995373	1428	Expression
0.03136543429628609	1.71170864326453e-16	0.03289757106456641	5.452631585766697e-18	exp_HYLS1	0.03136543429628609	0.03289757106456641	1429	Expression
0.03136524729010206	1.712412107935874e-16	0.03472099556073471	7.317665748712741e-20	exp_ZNF302	0.03136524729010206	0.03472099556073471	1430	Expression
0.03136353744276321	1.7188573035888455e-16	0.03051602873683635	1.0796078565929447e-15	exp_CRELD1	0.03136353744276321	0.03051602873683635	1431	Expression
0.031360552895780436	1.7301647783605718e-16	0.03217955367465273	2.7973443130110855e-17	exp_BBIP1	0.031360552895780436	0.03217955367465273	1432	Expression
0.03135840945968771	1.7383307725631191e-16	0.039282965236715046	5.583153304110794e-25	exp_OPHN1	0.03135840945968771	0.039282965236715046	1433	Expression
0.03134550874260422	1.788288192725411e-16	0.03364699794561036	9.529630011019281e-19	exp_TJAP1	0.03134550874260422	0.03364699794561036	1434	Expression
0.03134216020402924	1.8014849533383963e-16	0.03896863673810382	1.3163766224329422e-24	exp_TAF10	0.03134216020402924	0.03896863673810382	1435	Expression
0.03134000163259076	1.8100428370401434e-16	0.031126300598823438	2.8891539067968937e-16	exp_DRAP1	0.03134000163259076	0.031126300598823438	1436	Expression
0.031331358642987035	1.844712220161685e-16	0.03404421980221192	3.722151234790959e-19	exp_GULP1	0.031331358642987035	0.03404421980221192	1437	Expression
-0.03132128179477289	1.8859603830298417e-16	-0.03098442429098078	3.934134927165931e-16	exp_SERPINB13	0.03132128179477289	0.03098442429098078	1438	Expression
0.03129970514447288	1.97736343285887e-16	0.03125696515837129	2.1715003149633524e-16	exp_PIH1D2	0.03129970514447288	0.03125696515837129	1439	Expression
0.03129849827093996	1.9826030026949373e-16	0.03062634991314076	8.522969293038405e-16	exp_WASHC3	0.03129849827093996	0.03062634991314076	1440	Expression
0.031284512342247356	2.044329487735264e-16	0.02948600026451174	9.430090316386498e-15	exp_C1QL1	0.031284512342247356	0.02948600026451174	1441	Expression
-0.0312795589740686	2.0666422153758165e-16	-0.0389881893563265	1.2482309677314311e-24	exp_SYTL1	0.0312795589740686	0.0389881893563265	1442	Expression
0.03127063419472151	2.1074519576273447e-16	0.03575408537984788	5.7512579860771126e-21	exp_ROMO1	0.03127063419472151	0.03575408537984788	1443	Expression
0.03126299139172091	2.1430303735363852e-16	0.027484701827967296	5.171427022330451e-13	exp_TBC1D10B	0.03126299139172091	0.027484701827967296	1444	Expression
0.0312572678209829	2.1700615846668714e-16	0.033840743200725124	6.032841092734854e-19	exp_EVA1A	0.0312572678209829	0.033840743200725124	1445	Expression
0.031241666458614196	2.245461973390226e-16	0.034888066277326796	4.874023278922235e-20	exp_SUMO4	0.031241666458614196	0.034888066277326796	1446	Expression
0.03123441869526931	2.2813628410576687e-16	0.03355497118576589	1.183031484820294e-18	exp_ZRANB2	0.03123441869526931	0.03355497118576589	1447	Expression
0.03123348011783301	2.286053149884595e-16	0.026822113995452174	1.8336899576393446e-12	exp_BANP	0.03123348011783301	0.026822113995452174	1448	Expression
0.03121876257717817	2.360855759348499e-16	0.03172029747509298	7.815235747134811e-17	exp_CORO2B	0.03121876257717817	0.03172029747509298	1449	Expression
-0.031216728548132462	2.371381782710796e-16	-0.04216472093777245	1.5643161212672451e-28	act_MK13	0.031216728548132462	0.04216472093777245	1450	Activation
0.031209526941304744	2.409023018675708e-16	0.03109518134066417	3.0919370947121966e-16	exp_RAPH1	0.031209526941304744	0.03109518134066417	1451	Expression
0.03120909595882541	2.4112942545807466e-16	0.031433249285990984	1.474519807240807e-16	exp_CLTC	0.03120909595882541	0.031433249285990984	1452	Expression
0.03120448157723021	2.4357442697206546e-16	0.03539231830263675	1.4131468607454472e-20	exp_TOLLIP	0.03120448157723021	0.03539231830263675	1453	Expression
0.031198225633316746	2.469283002546816e-16	0.03787758486386404	2.451798596834316e-23	exp_FSD1L	0.031198225633316746	0.03787758486386404	1454	Expression
-0.03118621543343717	2.534951678532766e-16	-0.021987958997050534	7.63918494434332e-9	act_CCDC47	0.03118621543343717	0.021987958997050534	1455	Activation
-0.03118621543343717	2.534951678532766e-16	-0.021987958997050534	7.63918494434332e-9	act_EIF5B	0.03118621543343717	0.021987958997050534	1456	Activation
-0.03118621543343717	2.534951678532766e-16	-0.021987958997050534	7.63918494434332e-9	act_HMOX2	0.03118621543343717	0.021987958997050534	1457	Activation
-0.03118621543343717	2.534951678532766e-16	-0.021987958997050534	7.63918494434332e-9	act_RANGAP1	0.03118621543343717	0.021987958997050534	1458	Activation
-0.031175684783769173	2.593944932625244e-16	-0.046914013027113774	6.275715297134113e-35	act_PRKACA	0.031175684783769173	0.046914013027113774	1459	Activation
0.031173056911533954	2.6088761447465056e-16	0.03553549241669407	9.91145212601738e-21	exp_ACTN4	0.031173056911533954	0.03553549241669407	1460	Expression
0.03116780640525399	2.6389629861696495e-16	0.03101571318677518	3.6756259832826162e-16	exp_ZBTB22	0.03116780640525399	0.03101571318677518	1461	Expression
0.031161705594404294	2.6743520706816767e-16	0.032626520038995424	1.0150356265979034e-17	exp_BOD1L1	0.031161705594404294	0.032626520038995424	1462	Expression
0.03116121384052478	2.677224883971652e-16	0.03133131621654344	1.844884008506586e-16	exp_CHRNA10	0.03116121384052478	0.03133131621654344	1463	Expression
-0.031151434096961708	2.7349938317376637e-16	-0.03181210702696512	6.371529174065582e-17	exp_PGLYRP4	0.031151434096961708	0.03181210702696512	1464	Expression
0.031122479993900033	2.9133261867326125e-16	0.026587364903475977	2.850879749299018e-12	exp_SGMS2	0.031122479993900033	0.026587364903475977	1465	Expression
0.031121959317377317	2.9166358095913765e-16	0.03740090578081047	8.575362484317321e-23	exp_PRKCE	0.031121959317377317	0.03740090578081047	1466	Expression
0.031121813602823567	2.917562691561009e-16	0.029894284587175555	4.028831027282761e-15	exp_IFT122	0.031121813602823567	0.029894284587175555	1467	Expression
0.031117316115482654	2.9463141619050156e-16	0.03673081844728292	4.855130102147807e-22	exp_TMPRSS5	0.031117316115482654	0.03673081844728292	1468	Expression
0.031111400225408165	2.9845588097173294e-16	0.0325514118629729	1.2046967567393184e-17	exp_WWC2	0.031111400225408165	0.0325514118629729	1469	Expression
0.03110828921845688	3.004866525386309e-16	0.04117433253721095	2.774748815188456e-27	exp_MOSPD2	0.03110828921845688	0.04117433253721095	1470	Expression
-0.031100604142379862	3.055617987913718e-16	-0.03670905204839618	5.133748065647776e-22	exp_ANO1	0.031100604142379862	0.03670905204839618	1471	Expression
0.031094487102158414	3.0966173580124718e-16	0.035439318283706306	1.2580106460878473e-20	exp_SLU7	0.031094487102158414	0.035439318283706306	1472	Expression
0.03108309360901091	3.174432676527316e-16	0.025441281749234188	2.3299405741367518e-11	exp_CIAO3	0.03108309360901091	0.025441281749234188	1473	Expression
0.031079236939617477	3.201207098350001e-16	0.03241280474049819	1.6509421001763428e-17	exp_TCF19	0.031079236939617477	0.03241280474049819	1474	Expression
0.031078576554995324	3.205813998135302e-16	0.038930537603480427	1.4599229693829487e-24	exp_TMEM38B	0.031078576554995324	0.038930537603480427	1475	Expression
-0.03107055051159526	3.262329385624205e-16	-0.031759406788005505	7.164545226002508e-17	exp_IL17D	0.03107055051159526	0.031759406788005505	1476	Expression
0.031066668286016497	3.2900173238366526e-16	0.03595045285495536	3.517299246782409e-21	exp_SNX8	0.031066668286016497	0.03595045285495536	1477	Expression
-0.031058675928278986	3.3477498693344597e-16	-0.02725392093618097	8.063946043638649e-13	exp_DNAJA4	0.031058675928278986	0.02725392093618097	1478	Expression
0.03104336072582826	3.4611823910695735e-16	0.030697074346897602	7.321137380288293e-16	exp_DPYD	0.03104336072582826	0.030697074346897602	1479	Expression
0.031040105020013385	3.4857797106562246e-16	0.03301144799664096	4.1934606796582726e-18	exp_ABI2	0.031040105020013385	0.03301144799664096	1480	Expression
0.031032051027230997	3.547371460679892e-16	0.03493838219105727	4.310958026335663e-20	exp_RASSF4	0.031032051027230997	0.03493838219105727	1481	Expression
0.0310261620937564	3.593083865049797e-16	0.03688154414102651	3.296118611640254e-22	exp_RNF216	0.0310261620937564	0.03688154414102651	1482	Expression
0.031025786189495818	3.5960214255036884e-16	0.031404358303511425	1.5713211289516386e-16	exp_ANKMY2	0.031025786189495818	0.031404358303511425	1483	Expression
0.031017080673937297	3.6647180236341883e-16	0.032804607807530896	6.751679954556044e-18	exp_ERBIN	0.031017080673937297	0.032804607807530896	1484	Expression
0.03101679928522444	3.6669599514039407e-16	0.029415987783074443	1.089818498827534e-14	exp_GHDC	0.03101679928522444	0.029415987783074443	1485	Expression
0.031015635536657576	3.6762463298590533e-16	0.04035184505250427	2.871602617644594e-26	exp_PARVA	0.031015635536657576	0.04035184505250427	1486	Expression
0.03101348849861188	3.693439941070373e-16	0.031800637189133084	6.536398187358565e-17	exp_FAM174C	0.03101348849861188	0.031800637189133084	1487	Expression
0.031012716357203922	3.699642652039593e-16	0.03307921424120508	3.5853401816508645e-18	exp_SEC24A	0.031012716357203922	0.03307921424120508	1488	Expression
0.031009816613934857	3.7230284685662303e-16	0.0317006227262376	8.164274335872381e-17	exp_LACTB	0.031009816613934857	0.0317006227262376	1489	Expression
0.031008022053257492	3.737574137569004e-16	0.03867826727040294	2.8898067239529405e-24	exp_GBE1	0.031008022053257492	0.03867826727040294	1490	Expression
0.030991789317010195	3.8717178209113557e-16	0.031792711230388626	6.652778070805998e-17	exp_ZNF34	0.030991789317010195	0.031792711230388626	1491	Expression
0.030974960496303487	4.015796323702389e-16	0.03600527441354509	3.0646779951943358e-21	exp_NDUFS8	0.030974960496303487	0.03600527441354509	1492	Expression
0.030964769742614414	4.1055988323578494e-16	0.03769366090469586	3.981959912207136e-23	exp_GEM	0.030964769742614414	0.03769366090469586	1493	Expression
0.0309615118250238	4.134723425998756e-16	0.04437114729425414	2.025500512084078e-31	exp_ATP6V0A4	0.0309615118250238	0.04437114729425414	1494	Expression
0.030957186763115804	4.173702678721021e-16	0.032784879139279945	7.064380382463924e-18	exp_IFT20	0.030957186763115804	0.032784879139279945	1495	Expression
0.03095017913323537	4.237628412494403e-16	0.03634950034708944	1.2844019737707375e-21	exp_CHPT1	0.03095017913323537	0.03634950034708944	1496	Expression
0.030939053355869252	4.341108542709716e-16	0.023402748893977185	7.846793836651249e-10	exp_TEN1	0.030939053355869252	0.023402748893977185	1497	Expression
0.03092332693495892	4.491639029081083e-16	0.03643607151656256	1.0307660488584807e-21	exp_MMGT1	0.03092332693495892	0.03643607151656256	1498	Expression
0.03091596122182676	4.563899835901486e-16	0.028174306149756002	1.3418987585434692e-13	exp_IFT80	0.03091596122182676	0.028174306149756002	1499	Expression
-0.03091423835730545	4.580966504639902e-16	-0.04162680983236586	7.52103277662525e-28	exp_SPRR1B	0.03091423835730545	0.04162680983236586	1500	Expression
0.030909965821486682	4.623562025122176e-16	0.04171856893979751	5.761808871882795e-28	exp_RTL8A	0.030909965821486682	0.04171856893979751	1501	Expression
0.03090750941562256	4.648227894505851e-16	0.03270365933713593	8.509394498155148e-18	exp_PPP1R3F	0.03090750941562256	0.03270365933713593	1502	Expression
0.030904161692385235	4.682052784507549e-16	0.03202076288358466	3.996950492789654e-17	exp_RAI14	0.030904161692385235	0.03202076288358466	1503	Expression
0.030885160074373846	4.878688326663898e-16	0.0249948626473369	5.155406229807747e-11	exp_LPP	0.030885160074373846	0.0249948626473369	1504	Expression
0.03087104938106896	5.029955008581536e-16	0.03680347196679403	4.029115531382193e-22	exp_MORF4L2	0.03087104938106896	0.03680347196679403	1505	Expression
0.03086979957571867	5.0435736264221945e-16	0.03600582309092824	3.0604525415173405e-21	exp_FAM120C	0.03086979957571867	0.03600582309092824	1506	Expression
0.03086618546953099	5.083159848679914e-16	0.03032171520484304	1.6339379706972154e-15	exp_BRPF3	0.03086618546953099	0.03032171520484304	1507	Expression
0.030865182359473237	5.09420134574364e-16	0.03470598534649647	7.589059440138282e-20	exp_SNX17	0.030865182359473237	0.03470598534649647	1508	Expression
0.03086473184829055	5.099167928786744e-16	0.038445729946092265	5.401703531875137e-24	exp_GOLT1B	0.03086473184829055	0.038445729946092265	1509	Expression
0.03085140250666468	5.2482936161371e-16	0.03133014697651788	1.8496245740576998e-16	exp_TCN2	0.03085140250666468	0.03133014697651788	1510	Expression
0.030845497742782585	5.315720615838034e-16	0.03606497656580424	2.637136636001186e-21	exp_CD59	0.030845497742782585	0.03606497656580424	1511	Expression
0.03084527104908373	5.318326194609501e-16	0.033005204207533244	4.2543667918236194e-18	exp_DNAJB4	0.03084527104908373	0.033005204207533244	1512	Expression
-0.030840246625409726	5.376400212360675e-16	-0.029204192535691193	1.6848606568286814e-14	exp_ALDH1L1	0.030840246625409726	0.029204192535691193	1513	Expression
0.030839018914931526	5.39068524452694e-16	0.03341641323872376	1.636555016998901e-18	exp_PDRG1	0.030839018914931526	0.03341641323872376	1514	Expression
0.030829385933002648	5.504075481326118e-16	0.031695414940588786	8.259207332493894e-17	exp_RPTOR	0.030829385933002648	0.031695414940588786	1515	Expression
0.030827597913865003	5.525379437855778e-16	0.034097338560828194	3.279750423408963e-19	exp_MMP24	0.030827597913865003	0.034097338560828194	1516	Expression
0.030821244257745035	5.601741643649311e-16	0.03552438309593295	1.0188548796601149e-20	exp_NDUFB4	0.030821244257745035	0.03552438309593295	1517	Expression
-0.030816688880956105	5.657130145531468e-16	-0.03429643675956764	2.037607229818125e-19	act_PHKA2	0.030816688880956105	0.03429643675956764	1518	Activation
-0.030816688880956105	5.657130145531468e-16	-0.03429643675956764	2.037607229818125e-19	act_TEX264	0.030816688880956105	0.03429643675956764	1519	Activation
-0.030816688880956105	5.657130145531468e-16	-0.03429643675956764	2.037607229818125e-19	act_UBE3C	0.030816688880956105	0.03429643675956764	1520	Activation
0.030813814812371592	5.692353020466358e-16	0.03180919631140344	6.412975688168438e-17	exp_ZNF568	0.030813814812371592	0.03180919631140344	1521	Expression
0.030813746484326967	5.693193032782443e-16	0.031858883074242006	5.740590853155601e-17	exp_RNF40	0.030813746484326967	0.031858883074242006	1522	Expression
-0.030812509539707496	5.708420938305345e-16	-0.029321202133065927	1.3249396819499846e-14	exp_ERN2	0.030812509539707496	0.029321202133065927	1523	Expression
-0.030800087678361867	5.863588000683328e-16	-0.03122203174054593	2.3440343819427214e-16	exp_OVOL1	0.030800087678361867	0.03122203174054593	1524	Expression
0.030788535554189467	6.011616745732754e-16	0.02601612526120539	8.214162440398891e-12	exp_ZMIZ2	0.030788535554189467	0.02601612526120539	1525	Expression
0.03078718799931452	6.029122319183692e-16	0.039392635510152305	4.1325599857829e-25	exp_CYTH3	0.03078718799931452	0.039392635510152305	1526	Expression
0.03078215242231969	6.094983254810747e-16	0.034857086569844854	5.256245836889202e-20	exp_TAB3	0.03078215242231969	0.034857086569844854	1527	Expression
0.030776773687422904	6.166115474597906e-16	0.031238597500106602	2.260595172161961e-16	exp_UBE2D4	0.030776773687422904	0.031238597500106602	1528	Expression
0.030775215367072447	6.1868762010253095e-16	0.031381739400006166	1.6514563235029905e-16	exp_MBTPS1	0.030775215367072447	0.031381739400006166	1529	Expression
0.03075636726053978	6.44350072432643e-16	0.035429950702738175	1.2875239781077331e-20	exp_LSM10	0.03075636726053978	0.035429950702738175	1530	Expression
0.030753943517312435	6.477252854567402e-16	0.03849008781965901	4.795502044328049e-24	exp_AP1M1	0.030753943517312435	0.03849008781965901	1531	Expression
0.03074131453014322	6.655957932773165e-16	0.03810023594480778	1.3588669624517876e-23	exp_HACD1	0.03074131453014322	0.03810023594480778	1532	Expression
0.030737087930220168	6.716844142474277e-16	0.03155882432523143	1.1177301460931534e-16	exp_SUPT7L	0.030737087930220168	0.03155882432523143	1533	Expression
0.030728398101943763	6.843754462243277e-16	0.02403068976566706	2.7366729109999447e-10	exp_ADORA2A	0.030728398101943763	0.02403068976566706	1534	Expression
-0.03072417925620759	6.906217521463088e-16	-0.02821576554438228	1.2360843874995737e-13	exp_ZFP36L2	0.03072417925620759	0.02821576554438228	1535	Expression
0.030709758448022546	7.123999354524199e-16	0.026848907661574755	1.7432023734794922e-12	exp_ARMC7	0.030709758448022546	0.026848907661574755	1536	Expression
0.03070968918380278	7.125061534295595e-16	0.030856003833137555	5.196335582971428e-16	exp_TAOK2	0.03070968918380278	0.030856003833137555	1537	Expression
0.030704997128901054	7.19737955121751e-16	0.03561942462836505	8.0453652703516e-21	exp_PRPS1	0.030704997128901054	0.03561942462836505	1538	Expression
0.030701776690554263	7.247433782228417e-16	0.03301496384249901	4.1595444113157886e-18	exp_ZNF449	0.030701776690554263	0.03301496384249901	1539	Expression
0.030697534701765807	7.31388938183314e-16	0.03677959194130342	4.283980983448939e-22	exp_GET1_SH3BGR	0.030697534701765807	0.03677959194130342	1540	Expression
0.03068988396172379	7.435268288249998e-16	0.03991684617357062	9.698852002275248e-26	exp_CETP	0.03068988396172379	0.03991684617357062	1541	Expression
0.03068804946836527	7.46466623418227e-16	0.027000720680136668	1.3074346756175316e-12	exp_ACAP1	0.03068804946836527	0.027000720680136668	1542	Expression
0.030687324929755597	7.476308561429493e-16	0.03406293999195582	3.559892564301385e-19	exp_ZSCAN12	0.030687324929755597	0.03406293999195582	1543	Expression
-0.03068690978167431	7.48298747368614e-16	-0.01984657098929759	1.8523720652656842e-7	act_ACSL5	0.03068690978167431	0.01984657098929759	1544	Activation
0.03066584088062329	7.829776055762334e-16	0.034991074324370534	3.7901943300064825e-20	exp_TAF8	0.03066584088062329	0.034991074324370534	1545	Expression
0.030665305761885205	7.838787077182117e-16	0.03706988398153931	2.027119170178192e-22	exp_B4GAT1	0.030665305761885205	0.03706988398153931	1546	Expression
0.030665112077015468	7.842051111225706e-16	0.028575063025987137	6.036450828367606e-14	exp_PKD2	0.030665112077015468	0.028575063025987137	1547	Expression
0.030663098711918822	7.876060335681024e-16	0.036926048470247226	2.9390711357147355e-22	exp_SNX12	0.030663098711918822	0.036926048470247226	1548	Expression
-0.03065509509425634	8.012698198621135e-16	-0.030049065640295698	2.909868113841381e-15	exp_DLL1	0.03065509509425634	0.030049065640295698	1549	Expression
-0.03064096087945833	8.259724613443368e-16	-0.03305637835641943	3.779849255867011e-18	exp_CDH3	0.03064096087945833	0.03305637835641943	1550	Expression
0.030631597165162863	8.427492269240771e-16	0.03368547207025963	8.704337163049894e-19	exp_ARAF	0.030631597165162863	0.03368547207025963	1551	Expression
0.030630454969178655	8.448185102538805e-16	0.03522159013776712	2.1532140498926965e-20	exp_BRI3	0.030630454969178655	0.03522159013776712	1552	Expression
0.030629741932924632	8.461128343514001e-16	0.018658450774858226	9.515348857486786e-7	exp_ZNRF2	0.030629741932924632	0.018658450774858226	1553	Expression
0.03062798990873241	8.493014630942514e-16	0.026370928855832	4.268167895562019e-12	exp_GGA3	0.03062798990873241	0.026370928855832	1554	Expression
0.030618233996502847	8.672746129859011e-16	0.04903626499982162	5.258140636153324e-38	act_PDCD11	0.030618233996502847	0.04903626499982162	1555	Activation
0.030618233996502833	8.672746129859268e-16	0.04903626499982162	5.258140636153324e-38	act_STK38L	0.030618233996502833	0.04903626499982162	1556	Activation
0.03061708107679989	8.69423219798928e-16	0.03415119491300191	2.884289822354678e-19	exp_CTRB1	0.03061708107679989	0.03415119491300191	1557	Expression
0.03061150670234455	8.798859481154836e-16	0.03690195329742739	3.12734503976712e-22	exp_CIAO1	0.03061150670234455	0.03690195329742739	1558	Expression
-0.030579260727694183	9.428890345397186e-16	-0.03697633939878261	2.581500097240996e-22	exp_ATP2C2	0.030579260727694183	0.03697633939878261	1559	Expression
0.03057403584820215	9.53507661654466e-16	0.03334920803331092	1.9146220281801155e-18	exp_TMEM262	0.03057403584820215	0.03334920803331092	1560	Expression
-0.03055381151445596	9.95732021331955e-16	-0.017609339971239615	3.7321021917003694e-6	act_HASP	0.03055381151445596	0.017609339971239615	1561	Activation
0.03055289157137351	9.976958640493944e-16	0.02786134628423034	2.4851467693102365e-13	exp_ECE1	0.03055289157137351	0.02786134628423034	1562	Expression
-0.03055279759061536	9.97896703564821e-16	-0.03256624894763397	1.1646475644335372e-17	exp_SLC7A8	0.03055279759061536	0.03256624894763397	1563	Expression
-0.030552106313026482	9.993752075734965e-16	-0.10236854779528133	4.379264294783514e-160	act_YANK1	0.030552106313026482	0.10236854779528133	1564	Activation
-0.030551328202276167	1.0010420120261806e-15	-0.03588127932011495	4.1837704444599056e-21	exp_KLK10	0.030551328202276167	0.03588127932011495	1565	Expression
0.030549175032974385	1.0056686407195607e-15	0.032980861355689	4.500275598197388e-18	exp_SGCE	0.030549175032974385	0.032980861355689	1566	Expression
0.030537926167183267	1.030184320236085e-15	0.03170031807909406	8.169798009562061e-17	exp_TSC2	0.030537926167183267	0.03170031807909406	1567	Expression
0.030532193394480486	1.0429037997558258e-15	0.024222713879823686	1.9725055953771518e-10	exp_HECTD4	0.030532193394480486	0.024222713879823686	1568	Expression
0.030525092785520534	1.0588727838777157e-15	0.033294314645546504	2.17595849923774e-18	exp_RWDD2A	0.030525092785520534	0.033294314645546504	1569	Expression
0.030524279716722263	1.0607166426834303e-15	0.03609216946655002	2.4625022727669593e-21	exp_GAB2	0.030524279716722263	0.03609216946655002	1570	Expression
0.030522456214668512	1.06486344814948e-15	0.033533396776653464	1.2444521815412794e-18	exp_TDP2	0.030522456214668512	0.033533396776653464	1571	Expression
0.030517396121128325	1.0764543778352803e-15	0.024928617689417634	5.793572818438878e-11	exp_TUFT1	0.030517396121128325	0.024928617689417634	1572	Expression
0.03051542344706946	1.0810066875976728e-15	0.04042868816147552	2.3129170472814006e-26	exp_PPM1F	0.03051542344706946	0.04042868816147552	1573	Expression
0.030513404812235297	1.085684692377954e-15	0.03380872048240147	6.507532837846439e-19	act_PTMA	0.030513404812235297	0.03380872048240147	1574	Activation
-0.030512534544917678	1.087707605297355e-15	-0.041143673802292384	3.0298231005467132e-27	act_BMX	0.030512534544917678	0.041143673802292384	1575	Activation
0.03050481571238852	1.1058131059185303e-15	0.03001800443219533	3.1066132684072843e-15	exp_CETN2	0.03050481571238852	0.03001800443219533	1576	Expression
0.030496886018081263	1.124722335668045e-15	0.033822215182262236	6.303155376453188e-19	exp_ZNF281	0.030496886018081263	0.033822215182262236	1577	Expression
0.03049541291283954	1.1282700339208961e-15	0.033408776814666065	1.6660246490974201e-18	exp_MAP1LC3A	0.03049541291283954	0.033408776814666065	1578	Expression
0.030484433426331572	1.1550616159878298e-15	0.031293956145527914	2.0024453424324899e-16	exp_INPPL1	0.030484433426331572	0.031293956145527914	1579	Expression
0.03048265034952891	1.1594713431874659e-15	0.032661719234079005	9.366083240100074e-18	exp_TRAPPC4	0.03048265034952891	0.032661719234079005	1580	Expression
-0.0304670438333478	1.1987823863492603e-15	-0.03292172049785208	5.15769515805487e-18	exp_DUOX2	0.0304670438333478	0.03292172049785208	1581	Expression
0.030459506769192464	1.2182346610410757e-15	0.029578874554414502	7.779193350356352e-15	exp_ATXN2	0.030459506769192464	0.029578874554414502	1582	Expression
0.030459321528751124	1.2187166387402716e-15	0.02821767161810644	1.231422021528462e-13	exp_CAMK2N2	0.030459321528751124	0.02821767161810644	1583	Expression
0.03045597638064951	1.2274527839653645e-15	0.02835586152937464	9.356941748306026e-14	exp_TRPT1	0.03045597638064951	0.02835586152937464	1584	Expression
0.030454768992892782	1.2306211087422335e-15	0.03959922078907501	2.339484491320224e-25	exp_AHRR	0.030454768992892782	0.03959922078907501	1585	Expression
0.03045398750994765	1.2326761032060742e-15	0.030287215402128535	1.758214016877547e-15	exp_MED7	0.03045398750994765	0.030287215402128535	1586	Expression
0.030451455622506743	1.2393572207427753e-15	0.03446514214286722	1.3584206107054885e-19	exp_LTBP3	0.030451455622506743	0.03446514214286722	1587	Expression
-0.030430524252509014	1.295974488016107e-15	-0.014217728031755361	1.8791554574532185e-4	exp_CAPNS2	0.030430524252509014	0.014217728031755361	1588	Expression
0.030430484095653073	1.2960855199423662e-15	0.03272672976726768	8.071614311215901e-18	exp_ABHD10	0.030430484095653073	0.03272672976726768	1589	Expression
0.030427747011135153	1.3036755632626225e-15	0.031646866984272534	9.198231108486067e-17	exp_VAMP3	0.030427747011135153	0.031646866984272534	1590	Expression
0.03041911529154422	1.3278995569506602e-15	0.034118309488438754	3.119769789182193e-19	exp_OXTR	0.03041911529154422	0.034118309488438754	1591	Expression
-0.030414219367205685	1.3418359367525676e-15	-0.03326627859071278	2.322717857556277e-18	exp_MPZL2	0.030414219367205685	0.03326627859071278	1592	Expression
-0.03041364906619454	1.3434686528191449e-15	-0.038949987783804256	1.3848024193990341e-24	exp_DSG3	0.03041364906619454	0.038949987783804256	1593	Expression
0.03040941599176152	1.3556488526264748e-15	0.03178545230357052	6.761155208678914e-17	exp_NECAP2	0.03040941599176152	0.03178545230357052	1594	Expression
0.030407273259837542	1.3618557240309199e-15	0.030592825052906815	9.158627562154934e-16	exp_PLXND1	0.030407273259837542	0.030592825052906815	1595	Expression
0.030405739665690247	1.3663152786332799e-15	0.03175853315032566	7.178479655162738e-17	exp_ITSN1	0.030405739665690247	0.03175853315032566	1596	Expression
0.030386386965962763	1.4238425139669654e-15	0.03172813857668293	7.680269430856676e-17	exp_MOB4	0.030386386965962763	0.03172813857668293	1597	Expression
0.030384771930641614	1.4287497879783365e-15	0.032128404947539484	3.1386994460525547e-17	exp_KANK2	0.030384771930641614	0.032128404947539484	1598	Expression
0.030383217365600197	1.4334890568217604e-15	0.034186814507136794	2.6490197195607987e-19	exp_UEVLD	0.030383217365600197	0.034186814507136794	1599	Expression
-0.03036378689901491	1.4940474961553688e-15	-0.03441644489686248	1.5273862254153235e-19	exp_EBPL	0.03036378689901491	0.03441644489686248	1600	Expression
0.030356283424813287	1.5181018340296433e-15	0.03662077425542057	6.4353803261199335e-22	exp_DLGAP4	0.030356283424813287	0.03662077425542057	1601	Expression
0.03035342635766777	1.5273608334430155e-15	0.031912205593655124	5.096268141558868e-17	exp_ROR1	0.03035342635766777	0.031912205593655124	1602	Expression
-0.030349399630138277	1.540504898641816e-15	-0.10285068404459426	1.3842404952603355e-161	act_RIPK1	0.030349399630138277	0.10285068404459426	1603	Activation
0.030345421996420974	1.5535980753141469e-15	0.028716592959213198	4.540713839693547e-14	exp_SYCE1L	0.030345421996420974	0.028716592959213198	1604	Expression
0.0303438918614405	1.5586639594451257e-15	0.03289388192163727	5.499129334876165e-18	exp_CERT1	0.0303438918614405	0.03289388192163727	1605	Expression
0.030342181498317692	1.5643457911814494e-15	0.030515567890818905	1.0806727144672475e-15	exp_ZNF347	0.030342181498317692	0.030515567890818905	1606	Expression
0.03034206370316871	1.5647378570489882e-15	0.02870738317407633	4.625822000000477e-14	exp_PNMA2	0.03034206370316871	0.02870738317407633	1607	Expression
0.030337814395951856	1.578946025683166e-15	0.039013910490072315	1.1638831720404479e-24	exp_UROD	0.030337814395951856	0.039013910490072315	1608	Expression
0.030334353813467746	1.5906107955826133e-15	0.030233500107518116	1.9704692853320225e-15	exp_SELENOS	0.030334353813467746	0.030233500107518116	1609	Expression
0.0303341498364615	1.591300994414563e-15	0.044616975841336975	9.457394315556891e-32	exp_ATP6V1C1	0.0303341498364615	0.044616975841336975	1610	Expression
0.030325316142815955	1.6214763322493544e-15	0.029655087317150133	6.639830576244112e-15	exp_STX5	0.030325316142815955	0.029655087317150133	1611	Expression
0.03031943852503784	1.6418654179214316e-15	0.039752285113818654	1.5318519336413644e-25	exp_CLCN7	0.03031943852503784	0.039752285113818654	1612	Expression
-0.03031301183508369	1.6644482522372075e-15	-0.03081121612282597	5.7243869937911e-16	exp_KRT33A	0.03031301183508369	0.03081121612282597	1613	Expression
0.030312476415653315	1.666343416465961e-15	0.03300787070091231	4.228249921939652e-18	exp_OSGIN1	0.030312476415653315	0.03300787070091231	1614	Expression
0.030300322648039175	1.7099389950125178e-15	0.03206217675600188	3.642337163059365e-17	exp_ELOB	0.030300322648039175	0.03206217675600188	1615	Expression
0.030298786415442973	1.7155288168563655e-15	0.03550282488455342	1.0748306460328409e-20	exp_ZNF300	0.030298786415442973	0.03550282488455342	1616	Expression
0.03029152344402387	1.7422008988460334e-15	0.037115816658009976	1.799822978257846e-22	exp_SVIP	0.03029152344402387	0.037115816658009976	1617	Expression
-0.03028697945813311	1.7590952022519257e-15	-0.055648640863752284	1.8493917750884613e-48	act_PRKR	0.03028697945813311	0.055648640863752284	1618	Activation
0.030284068740362075	1.770001771889484e-15	0.0246029993524959	1.0237625765568169e-10	exp_FAM76B	0.030284068740362075	0.0246029993524959	1619	Expression
0.030270108495068917	1.823244022824015e-15	0.025797752066360306	1.2238076717415646e-11	exp_TLK1	0.030270108495068917	0.025797752066360306	1620	Expression
0.030264572910246135	1.8447898952252476e-15	0.026660738524927046	2.4845630561178656e-12	exp_TRIM73	0.030264572910246135	0.026660738524927046	1621	Expression
0.03025625972539161	1.8776187569704252e-15	0.030274883112935715	1.8048592321335564e-15	exp_FKBP15	0.03025625972539161	0.030274883112935715	1622	Expression
0.030256237376840658	1.87770778248737e-15	0.026806025188792167	1.8902225248822276e-12	exp_ARHGEF12	0.030256237376840658	0.026806025188792167	1623	Expression
0.03024118079043692	1.9386403928464924e-15	0.03819623086783312	1.0524830792408568e-23	exp_C1orf216	0.03024118079043692	0.03819623086783312	1624	Expression
0.03023799274045453	1.951789791674287e-15	0.03330699839349399	2.1126085646209022e-18	exp_L3HYPDH	0.03023799274045453	0.03330699839349399	1625	Expression
0.030232800378356937	1.973394425625218e-15	0.03149153333210449	1.2967812311793056e-16	exp_TTC30A	0.030232800378356937	0.03149153333210449	1626	Expression
0.03022564480771581	2.0035540518867617e-15	0.030560043950825424	9.825272940701301e-16	exp_STAM	0.03022564480771581	0.030560043950825424	1627	Expression
0.030221084443546764	2.023011645808163e-15	0.04101155467413393	4.422680093509305e-27	exp_GNS	0.030221084443546764	0.04101155467413393	1628	Expression
0.030211531893724556	2.0643744280263852e-15	0.03030275860212425	1.7011121494365361e-15	exp_ATXN1	0.030211531893724556	0.03030275860212425	1629	Expression
0.0302041583130526	2.096870750781416e-15	0.034573677680241784	1.0454494316120704e-19	exp_C6orf89	0.0302041583130526	0.034573677680241784	1630	Expression
0.03019858112141661	2.121784283310832e-15	0.03900742119740548	1.1846153389195068e-24	exp_ST3GAL2	0.03019858112141661	0.03900742119740548	1631	Expression
0.030198295620592376	2.1230674399313865e-15	0.03126302361663907	2.1428791256935308e-16	exp_RSPRY1	0.030198295620592376	0.03126302361663907	1632	Expression
0.030197726822560254	2.12562612750745e-15	0.0351170670754976	2.78377483344805e-20	exp_RNASEH2C	0.030197726822560254	0.0351170670754976	1633	Expression
-0.030195667693637875	2.1349143581660236e-15	-0.03269796926940601	8.62092164417843e-18	act_SMARCC1	0.030195667693637875	0.03269796926940601	1634	Activation
-0.030194203864992535	2.1415416288962493e-15	-0.025809815014773835	1.1972504375746652e-11	exp_TBX1	0.030194203864992535	0.025809815014773835	1635	Expression
0.03019085112337232	2.156797114351382e-15	0.029856516751466777	4.360649401293271e-15	exp_PLK2	0.03019085112337232	0.029856516751466777	1636	Expression
0.030185600708762066	2.1809025829545522e-15	0.04039983086671852	2.5088091737872258e-26	exp_PFDN6	0.030185600708762066	0.04039983086671852	1637	Expression
0.03018477756930547	2.1847057251676806e-15	0.03325779759260743	2.3690082455875155e-18	exp_FGFR1OP2	0.03018477756930547	0.03325779759260743	1638	Expression
0.030184734037843802	2.1849070348330687e-15	0.03391897264203635	5.012272081947264e-19	exp_POLR2L	0.030184734037843802	0.03391897264203635	1639	Expression
0.030182078311918447	2.197222956333004e-15	0.03640163576016656	1.1250983786732922e-21	exp_MRPS36	0.030182078311918447	0.03640163576016656	1640	Expression
0.030179319083738203	2.210091282708527e-15	0.031308543083290154	1.9394078103855452e-16	exp_SIRT2	0.030179319083738203	0.031308543083290154	1641	Expression
0.030179315471844496	2.2101081761903235e-15	0.034830198505837635	5.611902534266055e-20	exp_NLK	0.030179315471844496	0.034830198505837635	1642	Expression
0.030170162246439213	2.2533305320444807e-15	0.03446769921485002	1.3500778417049597e-19	exp_TRAPPC1	0.030170162246439213	0.03446769921485002	1643	Expression
0.03016921445436614	2.257853370296499e-15	0.030921521580995932	4.509245322554019e-16	exp_DGCR6L	0.03016921445436614	0.030921521580995932	1644	Expression
0.030159059875236358	2.306875265289803e-15	0.03317288167542216	2.8857386016733478e-18	exp_MSH5	0.030159059875236358	0.03317288167542216	1645	Expression
0.030156431999479417	2.319731290206544e-15	0.031023242095832345	3.6159649416073077e-16	exp_TANC2	0.030156431999479417	0.031023242095832345	1646	Expression
0.03015628887353657	2.320433509552436e-15	0.03383646625429139	6.094204563366074e-19	exp_MAP1LC3C	0.03015628887353657	0.03383646625429139	1647	Expression
0.03015499568125065	2.3267878014593553e-15	0.03476765292995614	6.533857272953684e-20	exp_UBTD1	0.03015499568125065	0.03476765292995614	1648	Expression
0.030147929562965338	2.361812018647887e-15	0.03463105297828764	9.099962711374181e-20	exp_PDP1	0.030147929562965338	0.03463105297828764	1649	Expression
-0.03014035038803547	2.3999564201196673e-15	-0.03078721021577179	6.028833306816453e-16	exp_KDF1	0.03014035038803547	0.03078721021577179	1650	Expression
0.030136930685480626	2.4173650634611574e-15	0.031605386918318164	1.0083387101944702e-16	exp_ZNF493	0.030136930685480626	0.031605386918318164	1651	Expression
0.03013544822267393	2.424950403375177e-15	0.03370947112607941	8.225722617490945e-19	exp_PTDSS2	0.03013544822267393	0.03370947112607941	1652	Expression
0.030127241651629954	2.467367029210759e-15	0.03878374212161089	2.1732819554594597e-24	exp_CHM	0.030127241651629954	0.03878374212161089	1653	Expression
0.03012523605714757	2.4778437741500353e-15	0.03302338504736086	4.079404850037394e-18	exp_AMPD2	0.03012523605714757	0.03302338504736086	1654	Expression
-0.030122275102198132	2.493391216617196e-15	-0.03479556959493808	6.10518647042976e-20	exp_RAB25	0.030122275102198132	0.03479556959493808	1655	Expression
0.030110884643684874	2.5541011324268813e-15	0.034415558829009193	1.5306455397156237e-19	exp_KATNAL1	0.030110884643684874	0.034415558829009193	1656	Expression
-0.030102020783287685	2.602349520021719e-15	-0.029163480434128895	1.831397395239547e-14	exp_HEPHL1	0.030102020783287685	0.029163480434128895	1657	Expression
0.030092720879172807	2.653936229186782e-15	0.03416767213014048	2.772995870056352e-19	exp_RB1CC1	0.030092720879172807	0.03416767213014048	1658	Expression
0.030090102824806796	2.668639370457624e-15	0.03688105320605853	3.3002875022523864e-22	exp_CREBL2	0.030090102824806796	0.03688105320605853	1659	Expression
0.030079873462755535	2.7268609547095664e-15	0.025201756388890086	3.573871228897956e-11	exp_APPL2	0.030079873462755535	0.025201756388890086	1660	Expression
0.030079692298416272	2.7279032631286005e-15	0.03156288396479396	1.1077445322726116e-16	exp_ANKRD13A	0.030079692298416272	0.03156288396479396	1661	Expression
-0.03005505000077442	2.8733974731136144e-15	-0.004679500192472138	0.21901111830627965	act_IKKA	0.03005505000077442	0.004679500192472138	1662	Activation
0.03005273425025311	2.8874567124485753e-15	0.02848818258390493	7.184517180755956e-14	exp_ERGIC2	0.03005273425025311	0.02848818258390493	1663	Expression
0.03005200666574961	2.891887945681782e-15	0.028022750869848692	1.8100298810002923e-13	exp_MAPK8IP3	0.03005200666574961	0.028022750869848692	1664	Expression
0.03004861928318872	2.9126065532009396e-15	0.034076018995874174	3.450696064223211e-19	exp_RTL8B	0.03004861928318872	0.034076018995874174	1665	Expression
-0.03004715603883964	2.9216014898317187e-15	-0.03402871421097963	3.8620623512077095e-19	exp_IL1R2	0.03004715603883964	0.03402871421097963	1666	Expression
0.030029363246289374	3.0331912444252482e-15	0.034719975254150715	7.335805666678267e-20	exp_PSMC5	0.030029363246289374	0.034719975254150715	1667	Expression
-0.030019793707368115	3.0949325696514267e-15	-0.03331277976537621	2.0843406541992016e-18	exp_LIPG	0.030019793707368115	0.03331277976537621	1668	Expression
0.0300179894440852	3.106711296483153e-15	0.0379417894558029	2.0688376943499223e-23	exp_ANKS1B	0.0300179894440852	0.0379417894558029	1669	Expression
0.03000356468119872	3.2024807684209385e-15	0.031236912601596552	2.2689462003323716e-16	exp_PTPN21	0.03000356468119872	0.031236912601596552	1670	Expression
0.030001862196113994	3.2139740111490837e-15	0.03210045855697502	3.342241095375486e-17	exp_PPP2CA	0.030001862196113994	0.03210045855697502	1671	Expression
0.030001377946618966	3.2172505250774183e-15	0.030439465439826306	1.271484364659416e-15	exp_MTX1	0.030001377946618966	0.030439465439826306	1672	Expression
0.029990943254628366	3.2886578105552718e-15	0.01578047380546834	3.3939245087159174e-5	exp_CAV1	0.029990943254628366	0.01578047380546834	1673	Expression
0.029985743455735656	3.3248216558819725e-15	0.035702361055559705	6.543696101565665e-21	exp_INO80E	0.029985743455735656	0.035702361055559705	1674	Expression
0.029977405484433846	3.3836299599229702e-15	0.03358646919971711	1.0986984674852155e-18	exp_GLRX	0.029977405484433846	0.03358646919971711	1675	Expression
0.02997336657556291	3.412483695066498e-15	0.03853302485466606	4.2730447334677e-24	exp_ELOC	0.02997336657556291	0.03853302485466606	1676	Expression
0.029970181666251046	3.435407219141299e-15	0.03512714066243125	2.7157996895551416e-20	exp_PMM1	0.029970181666251046	0.03512714066243125	1677	Expression
0.02996550103833438	3.4693716314571384e-15	0.025375975613400607	2.6191997689611373e-11	exp_PNPLA7	0.02996550103833438	0.025375975613400607	1678	Expression
0.02996157444125867	3.4981193502703776e-15	0.03401887639228162	3.9535124652238436e-19	exp_ARL13B	0.02996157444125867	0.03401887639228162	1679	Expression
-0.029937003379490217	3.683411447973862e-15	-0.019198348969495696	4.57672732907476e-7	exp_CXorf49	0.029937003379490217	0.019198348969495696	1680	Expression
0.029936014081670057	3.691070775400215e-15	0.0326573449819717	9.460192576079628e-18	exp_ZMYM6	0.029936014081670057	0.0326573449819717	1681	Expression
0.029934408383631338	3.703535780226036e-15	0.034255665265315795	2.246719054860434e-19	exp_RNF181	0.029934408383631338	0.034255665265315795	1682	Expression
0.029932784566199876	3.716183592356434e-15	0.026415981254599687	3.925304647259808e-12	exp_TMCO3	0.029932784566199876	0.026415981254599687	1683	Expression
0.029923686323062693	3.787839842008245e-15	0.03561360107858087	8.162780781073578e-21	exp_DPY19L1	0.029923686323062693	0.03561360107858087	1684	Expression
0.029919667100174085	3.819926147791807e-15	0.02453253066064236	1.156906527661945e-10	exp_IGF1R	0.029919667100174085	0.02453253066064236	1685	Expression
0.02990227147797287	3.961912298449687e-15	0.03251180843489758	1.3183735188144227e-17	exp_CD160	0.02990227147797287	0.03251180843489758	1686	Expression
0.029896902002215987	4.0067791596852904e-15	0.027956531488429023	2.0618596637639662e-13	exp_MORN1	0.029896902002215987	0.027956531488429023	1687	Expression
0.029892657983495767	4.042595408078834e-15	0.03255429086632251	1.1968207358639963e-17	exp_ALG14	0.029892657983495767	0.03255429086632251	1688	Expression
0.029886656966051126	4.093777877985111e-15	0.03345264607269844	1.5035969097432697e-18	exp_ADCY9	0.029886656966051126	0.03345264607269844	1689	Expression
0.029875373172860792	4.191750393051155e-15	0.02495572964170784	5.523557686810185e-11	exp_TRIM47	0.029875373172860792	0.02495572964170784	1690	Expression
0.029873770678833598	4.2058500775585105e-15	0.03534887156013755	1.5733080102906376e-20	exp_HMGXB3	0.029873770678833598	0.03534887156013755	1691	Expression
0.02986047267957589	4.324669274867256e-15	0.03272281467728388	8.14430772420193e-18	exp_SGSH	0.02986047267957589	0.03272281467728388	1692	Expression
0.0298585851289816	4.341800400253494e-15	0.032285008096188735	2.2049920041193664e-17	exp_NECAB3	0.0298585851289816	0.032285008096188735	1693	Expression
0.02984564379806103	4.46106659132097e-15	0.03346444262899847	1.462655547479619e-18	exp_DCTN3	0.02984564379806103	0.03346444262899847	1694	Expression
0.02984114160488293	4.503309959883286e-15	0.03202104479618768	3.994425078952268e-17	exp_HHIPL2	0.02984114160488293	0.03202104479618768	1695	Expression
0.029840629639453987	4.508138516066307e-15	0.033975536249155946	4.382533515091084e-19	exp_ARL6	0.029840629639453987	0.033975536249155946	1696	Expression
0.02984035878848883	4.510695083816942e-15	-0.049921913783150786	2.4938094583737393e-39	act_BMPR1A	0.02984035878848883	0.049921913783150786	1697	Activation
0.02982568028112544	4.651401355467284e-15	0.03457583620211865	1.0400102667894458e-19	exp_TMEM115	0.02982568028112544	0.03457583620211865	1698	Expression
0.02982135729680137	4.6936584112335695e-15	0.0385193422548989	4.433100070118463e-24	exp_MTPN	0.02982135729680137	0.0385193422548989	1699	Expression
0.029820749878081986	4.699626113700131e-15	0.030151248526930213	2.3452969184482335e-15	exp_RABGEF1	0.029820749878081986	0.030151248526930213	1700	Expression
0.029817273971960483	4.733919768660831e-15	0.03117041801012882	2.6239552678746326e-16	exp_NSUN3	0.029817273971960483	0.03117041801012882	1701	Expression
0.02981193364748008	4.787088509711648e-15	0.033217619847853284	2.6009826794876393e-18	exp_CMTR1	0.02981193364748008	0.033217619847853284	1702	Expression
0.02981091461251945	4.797300694450819e-15	0.03227176849392845	2.271951912753715e-17	exp_DPP8	0.02981091461251945	0.03227176849392845	1703	Expression
-0.029809039907964414	4.816143958411104e-15	-0.02835349543628592	9.401147576714167e-14	exp_NHLH2	0.029809039907964414	0.02835349543628592	1704	Expression
0.02980486293460495	4.858390485483093e-15	0.03882623731917436	1.937149131291624e-24	exp_BCAP29	0.02980486293460495	0.03882623731917436	1705	Expression
0.029803396792912624	4.873305586246303e-15	0.0304330570021314	1.2889904460822631e-15	exp_LIMCH1	0.029803396792912624	0.0304330570021314	1706	Expression
0.02979403684857389	4.9695926225559234e-15	0.032769355623731955	7.320440082846567e-18	exp_UBE2Q1	0.02979403684857389	0.032769355623731955	1707	Expression
0.029790203328100593	5.009566974518261e-15	0.02989614332324799	4.013158813216989e-15	exp_ADPRS	0.029790203328100593	0.02989614332324799	1708	Expression
0.02978852405831267	5.027177237711316e-15	0.028256701780947847	1.1396639039322644e-13	exp_PCDHGB4	0.02978852405831267	0.028256701780947847	1709	Expression
0.029785350921836744	5.060619996922291e-15	0.02853602213417543	6.528122480099305e-14	exp_COA5	0.029785350921836744	0.02853602213417543	1710	Expression
0.029782482813534048	5.0910363376196255e-15	0.034346509941305343	1.8069448363575591e-19	exp_ATP6AP2	0.029782482813534048	0.034346509941305343	1711	Expression
0.02977607566865726	5.159635768427693e-15	0.03377627488777436	7.026097353878274e-19	exp_NDUFA11	0.02977607566865726	0.03377627488777436	1712	Expression
-0.029771805913476578	5.205855183175026e-15	-0.03475694116875174	6.706123499010371e-20	exp_HES2	0.029771805913476578	0.03475694116875174	1713	Expression
0.02977120220480348	5.212423033505895e-15	0.03404036125622196	3.7564926994964704e-19	exp_CENPBD1	0.02977120220480348	0.03404036125622196	1714	Expression
0.02977040986392534	5.2210554251161335e-15	0.03289551232231205	5.478531788825199e-18	exp_PPP1R18	0.02977040986392534	0.03289551232231205	1715	Expression
0.029766415143237895	5.264791877678042e-15	0.03269757052004689	8.628791128146227e-18	exp_ELK1	0.029766415143237895	0.03269757052004689	1716	Expression
-0.029765963613787055	5.2697581056869655e-15	-0.03643875229753049	1.0237596419143093e-21	exp_PTPRU	0.029765963613787055	0.03643875229753049	1717	Expression
0.029756936343558287	5.370019461651089e-15	0.012351611295883306	0.0011765813261235564	exp_CAVIN2	0.029756936343558287	0.012351611295883306	1718	Expression
0.02975217889056617	5.423611245598927e-15	0.035588803061684306	8.682028019357287e-21	exp_B3GLCT	0.02975217889056617	0.035588803061684306	1719	Expression
0.029747654777785272	5.475062713930911e-15	0.03485719855558001	5.254812180799065e-20	exp_CFP	0.029747654777785272	0.03485719855558001	1720	Expression
0.029746796714160806	5.484875294271937e-15	0.03204516467770123	3.784084238684945e-17	exp_FADS3	0.029746796714160806	0.03204516467770123	1721	Expression
0.029746449940843654	5.488845808723474e-15	0.02769705605592933	3.425228569140208e-13	exp_DZIP3	0.029746449940843654	0.02769705605592933	1722	Expression
-0.029725541791709772	5.7335427333500114e-15	-0.03585130202949025	4.51004895385862e-21	exp_ERVMER34_1	0.029725541791709772	0.03585130202949025	1723	Expression
0.02972313054958646	5.762444019762912e-15	0.02930317209135216	1.3750059509629985e-14	exp_MICU1	0.02972313054958646	0.02930317209135216	1724	Expression
0.02972064975098403	5.792328674496721e-15	0.03173130060915014	7.626495110542456e-17	exp_PCNX3	0.02972064975098403	0.03173130060915014	1725	Expression
0.02971806209005768	5.823663186734714e-15	0.031663932778351646	8.856719872615126e-17	exp_SHOC2	0.02971806209005768	0.031663932778351646	1726	Expression
0.029702229743709653	6.01904607034005e-15	0.029300271900290602	1.3832312119065154e-14	exp_ZNF320	0.029702229743709653	0.029300271900290602	1727	Expression
0.02970209365104359	6.020753214353598e-15	0.033423579416239343	1.6093685573771486e-18	exp_CISD2	0.02970209365104359	0.033423579416239343	1728	Expression
0.029692984389093437	6.136109752142754e-15	0.033343505120093216	1.9402610718779902e-18	exp_CPEB4	0.029692984389093437	0.033343505120093216	1729	Expression
-0.029684080316311534	6.250969471998421e-15	-0.03683520383747107	3.713530628231532e-22	exp_GBP6	0.029684080316311534	0.03683520383747107	1730	Expression
0.02967395898918681	6.384102717315264e-15	0.02731548127711066	7.165321825557229e-13	exp_KCTD4	0.02967395898918681	0.02731548127711066	1731	Expression
0.029664294792871453	6.513825975541336e-15	0.026656490932670238	2.5044481820655482e-12	exp_TPM1	0.029664294792871453	0.026656490932670238	1732	Expression
0.029658880935811423	6.587626802589871e-15	0.029262653425348922	1.494410243081273e-14	exp_CDC23	0.029658880935811423	0.029262653425348922	1733	Expression
0.02965798768585056	6.59988228431381e-15	0.0342123848251045	2.4919188674976927e-19	exp_SLC7A6OS	0.02965798768585056	0.0342123848251045	1734	Expression
0.02965347783134502	6.6621014447269654e-15	0.0334118819398325	1.6539790092821735e-18	exp_CTSD	0.02965347783134502	0.0334118819398325	1735	Expression
0.029651152219631518	6.694411458592268e-15	0.03431423346524388	1.9524732105770633e-19	exp_MYDGF	0.029651152219631518	0.03431423346524388	1736	Expression
-0.029649671484505875	6.715063807010553e-15	-0.010565709629868306	0.005514203893170031	exp_OTC	0.029649671484505875	0.010565709629868306	1737	Expression
0.029649302368266166	6.7202217614303025e-15	0.028909092177652623	3.075978705886212e-14	exp_IGIP	0.029649302368266166	0.028909092177652623	1738	Expression
-0.029648606356777053	6.729958294006055e-15	-0.02622395577121586	5.603615296935426e-12	exp_TRIM29	0.029648606356777053	0.02622395577121586	1739	Expression
0.029647219494892525	6.749400575269221e-15	0.031081426687254225	3.1859778711592467e-16	exp_SDHD	0.029647219494892525	0.031081426687254225	1740	Expression
0.029630652258682777	6.985973449615429e-15	0.03272558502987642	8.092802712729973e-18	exp_STAMBPL1	0.029630652258682777	0.03272558502987642	1741	Expression
0.02962309330515575	7.096605401656232e-15	0.03594941271552966	3.526496968499433e-21	exp_TIMM10B	0.02962309330515575	0.03594941271552966	1742	Expression
0.029618453107641936	7.165371061859206e-15	0.03081406013042692	5.68933813200768e-16	exp_CRCP	0.029618453107641936	0.03081406013042692	1743	Expression
0.029614134438204733	7.229960832783575e-15	0.03934974305752012	4.64904405829015e-25	exp_COMMD9	0.029614134438204733	0.03934974305752012	1744	Expression
0.029609275148575396	7.303321362735616e-15	0.02952830579830064	8.639230490878794e-15	exp_UBE2J2	0.029609275148575396	0.02952830579830064	1745	Expression
0.029608460158499706	7.315696774762253e-15	0.03608222802713524	2.5249784242266202e-21	exp_NUBP1	0.029608460158499706	0.03608222802713524	1746	Expression
0.029607719003314024	7.326968940771134e-15	0.03594907518756552	3.529486762803742e-21	exp_CYB5R3	0.029607719003314024	0.03594907518756552	1747	Expression
0.029598091508708606	7.474955166557543e-15	0.03606598240165369	2.6304641203835584e-21	exp_KIAA1586	0.029598091508708606	0.03606598240165369	1748	Expression
0.029595786218631497	7.51082450701475e-15	0.03361258217502049	1.0333070342649068e-18	exp_DCLK1	0.029595786218631497	0.03361258217502049	1749	Expression
0.02959470801672882	7.527658965244387e-15	0.03286099719946158	5.931282982835516e-18	exp_POP4	0.02959470801672882	0.03286099719946158	1750	Expression
0.029592729963700184	7.558639822914057e-15	0.035854964197736795	4.4688778202310386e-21	exp_ZBTB38	0.029592729963700184	0.035854964197736795	1751	Expression
0.02958819783286713	7.630097340045466e-15	0.023155623383600957	1.1791183091735827e-9	exp_WBP1L	0.02958819783286713	0.023155623383600957	1752	Expression
0.02957718607629916	7.806500155947613e-15	0.02583421155047669	1.1452539691954777e-11	exp_SFXN5	0.02957718607629916	0.02583421155047669	1753	Expression
0.02957558595294078	7.832465101161293e-15	0.030096564994168608	2.63249190392892e-15	exp_EAF1	0.02957558595294078	0.030096564994168608	1754	Expression
0.02957446359588435	7.850728106971693e-15	0.023725978271370372	4.577803812058639e-10	exp_TNXB	0.02957446359588435	0.023725978271370372	1755	Expression
0.029559487136369557	8.098473330658784e-15	0.02594978865186788	9.274929833855478e-12	exp_NSF	0.029559487136369557	0.02594978865186788	1756	Expression
0.02955807142821574	8.122286643929626e-15	0.033073610510448624	3.632135908933609e-18	exp_RP2	0.02955807142821574	0.033073610510448624	1757	Expression
-0.02955020891552706	8.255799753812673e-15	-0.03686579023024652	3.432532243519446e-22	exp_LY6D	0.02955020891552706	0.03686579023024652	1758	Expression
0.029549667502127838	8.265072555717403e-15	0.03537434025686332	1.477365335717494e-20	exp_MRPS23	0.029549667502127838	0.03537434025686332	1759	Expression
0.029540547662552506	8.42281763003352e-15	0.03806554710301221	1.4900699698721207e-23	exp_TMEM120A	0.029540547662552506	0.03806554710301221	1760	Expression
0.0295378984071735	8.469194371066457e-15	0.03164133895175709	9.31161485723091e-17	exp_TMEM179B	0.0295378984071735	0.03164133895175709	1761	Expression
-0.029526608715843505	8.669660343606977e-15	-0.026993770045628817	1.3248129493610474e-12	exp_LCK	0.029526608715843505	0.026993770045628817	1762	Expression
0.029525320377311703	8.692831547075854e-15	0.03033217883869023	1.5979854919092662e-15	exp_ZNF688	0.029525320377311703	0.03033217883869023	1763	Expression
0.02952333741570095	8.728614925630376e-15	0.0279062719269634	2.275679123444812e-13	exp_KIFBP	0.02952333741570095	0.0279062719269634	1764	Expression
0.029519620347475278	8.796081961624476e-15	0.02408629341867267	2.489755084571604e-10	exp_IGFBP5	0.029519620347475278	0.02408629341867267	1765	Expression
-0.029512443165553917	8.927807477116832e-15	-0.018973029600372386	6.226468906089245e-7	act_MP2K6	0.029512443165553917	0.018973029600372386	1766	Activation
0.029510992160407073	8.954673270606544e-15	0.029911862231922878	3.883000279711358e-15	exp_CBLL1	0.029510992160407073	0.029911862231922878	1767	Expression
0.02950867566896667	8.997728786432206e-15	0.026925256373020623	1.5087072396361014e-12	exp_FAM110B	0.02950867566896667	0.026925256373020623	1768	Expression
0.02950496747270886	9.067075703959623e-15	0.030445979780762	1.253929047271836e-15	exp_SNX15	0.02950496747270886	0.030445979780762	1769	Expression
0.029503378200163452	9.096957434094927e-15	0.032057832390055815	3.678029039370155e-17	exp_TAF1C	0.029503378200163452	0.032057832390055815	1770	Expression
0.029500504390623388	9.1512374771176e-15	0.02894148014828458	2.880167412812904e-14	exp_UBE2A	0.029500504390623388	0.02894148014828458	1771	Expression
0.029468170656170852	9.784355623600795e-15	0.0324610900465263	1.4795237339045606e-17	exp_CHPF2	0.029468170656170852	0.0324610900465263	1772	Expression
0.029463162411055288	9.886201432577071e-15	0.0011706929895637058	0.75845997668307	act_TGFBR2	0.029463162411055288	0.0011706929895637058	1773	Activation
0.029446522441469773	1.0232134172461033e-14	0.03283516358617066	6.294136604839905e-18	exp_SOGA1	0.029446522441469773	0.03283516358617066	1774	Expression
-0.02944357992039186	1.0294534437997354e-14	-0.033113417954064674	3.3123451640304862e-18	exp_NYNRIN	0.02944357992039186	0.033113417954064674	1775	Expression
0.029439817094050674	1.0374876282408407e-14	0.023342890887604016	8.663558535667076e-10	exp_UPRT	0.029439817094050674	0.023342890887604016	1776	Expression
0.029439432977906292	1.0383112348606877e-14	0.025465957433674444	2.2289924412841042e-11	exp_BABAM2	0.029439432977906292	0.025465957433674444	1777	Expression
0.0294321102953692	1.0541358531786727e-14	0.030907358237215736	4.64975017325479e-16	exp_DNAJB2	0.0294321102953692	0.030907358237215736	1778	Expression
0.02940608625931223	1.1123190829502354e-14	0.02899319988138196	2.5926122600213564e-14	exp_FAF2	0.02940608625931223	0.02899319988138196	1779	Expression
0.02940547006796766	1.1137343492205176e-14	0.030094347133171058	2.644843289558873e-15	exp_ABCB6	0.02940547006796766	0.030094347133171058	1780	Expression
0.029400710919661968	1.1247250014041449e-14	0.03567806809454228	6.952244473903264e-21	exp_CUL4B	0.029400710919661968	0.03567806809454228	1781	Expression
0.029399488179757828	1.1275659538617072e-14	0.040846144773631576	7.089413895935718e-27	exp_SPAG8	0.029399488179757828	0.040846144773631576	1782	Expression
0.02938693122849783	1.1571528563211174e-14	0.03579172706989596	5.2349878109187325e-21	exp_KIF13A	0.02938693122849783	0.03579172706989596	1783	Expression
0.02938411200129091	1.1638998513840035e-14	0.036998882231167665	2.435534523830363e-22	exp_FRMD5	0.02938411200129091	0.036998882231167665	1784	Expression
0.02938163194443077	1.1698671353586554e-14	0.030863707224443045	5.110481492058623e-16	exp_UBE2J1	0.02938163194443077	0.030863707224443045	1785	Expression
0.029380651904398623	1.1722335068351792e-14	0.03535976394562681	1.5315439642172604e-20	exp_CTSL	0.029380651904398623	0.03535976394562681	1786	Expression
0.029378790566126554	1.1767408057250226e-14	0.03253902204781995	1.2391790516087343e-17	exp_BIRC2	0.029378790566126554	0.03253902204781995	1787	Expression
0.02937122909677017	1.1952271883555193e-14	0.028966052611583897	2.7398360805689467e-14	exp_NCAM1	0.02937122909677017	0.028966052611583897	1788	Expression
0.02936846793786731	1.2020486883009903e-14	0.033988432989917286	4.2502761539074226e-19	exp_MICAL3	0.02936846793786731	0.033988432989917286	1789	Expression
-0.02936647811251992	1.2069883290347613e-14	-0.03549067420643482	1.1077087635465451e-20	exp_ADAP1	0.02936647811251992	0.03549067420643482	1790	Expression
0.029356284800363664	1.2326076348298876e-14	0.028307201606159443	1.0308538858340188e-13	exp_B4GALT7	0.029356284800363664	0.028307201606159443	1791	Expression
0.029356038902443725	1.233232224595689e-14	0.036773545903876416	4.35100021553802e-22	exp_OSBPL6	0.029356038902443725	0.036773545903876416	1792	Expression
0.02935589126154542	1.2336073875208028e-14	0.03736161314219017	9.5010838274992694e-23	exp_GPKOW	0.02935589126154542	0.03736161314219017	1793	Expression
0.029350669900304625	1.2469475827272994e-14	0.034609377884829096	9.58997062086494e-20	exp_ZNF671	0.029350669900304625	0.034609377884829096	1794	Expression
0.02934908054034391	1.2510363877067917e-14	0.04372723505150259	1.4599546881466208e-30	exp_ANKRD30B	0.02934908054034391	0.04372723505150259	1795	Expression
0.029348374305533446	1.252857485825061e-14	0.02928323413718993	1.4325389082241855e-14	exp_VKORC1L1	0.029348374305533446	0.02928323413718993	1796	Expression
0.029348217437271	1.253262340446152e-14	0.03264366096832663	9.760662948547472e-18	exp_POC5	0.029348217437271	0.03264366096832663	1797	Expression
0.029341411768370223	1.270951288119669e-14	0.02988076502571261	4.1446505375187294e-15	exp_ALG10B	0.029341411768370223	0.02988076502571261	1798	Expression
0.02933403081454248	1.2904132132132865e-14	0.03455782852767315	1.0862573660010734e-19	exp_SMG9	0.02933403081454248	0.03455782852767315	1799	Expression
0.029330861144683827	1.2988606501110036e-14	0.028811331242394784	3.7498903741795545e-14	exp_ZSCAN9	0.029330861144683827	0.028811331242394784	1800	Expression
0.02933030384692131	1.3003515094914363e-14	0.03386113347968587	5.748580779261833e-19	exp_CCDC159	0.02933030384692131	0.03386113347968587	1801	Expression
0.029321923670160486	1.3229738768893487e-14	0.037909417541403694	2.2538795497429562e-23	exp_PMP22	0.029321923670160486	0.037909417541403694	1802	Expression
0.029321084677520943	1.325259957763937e-14	0.028154363699791813	1.3959187239065385e-13	exp_METTL6	0.029321084677520943	0.028154363699791813	1803	Expression
0.029317358850084404	1.3354591091382682e-14	0.03061437220925272	8.744921831880795e-16	exp_ZNF417	0.029317358850084404	0.03061437220925272	1804	Expression
0.029313472785473846	1.3461791783546573e-14	0.028453621374220837	7.698670448567602e-14	exp_LENG8	0.029313472785473846	0.028453621374220837	1805	Expression
-0.029299875222797922	1.3843599898675832e-14	-0.03734123058068066	1.0019581027751568e-22	exp_MGAT3	0.029299875222797922	0.03734123058068066	1806	Expression
0.029291113291549233	1.4095251565623565e-14	0.027966452676185947	2.0220475265190548e-13	exp_GNA13	0.029291113291549233	0.027966452676185947	1807	Expression
0.02928889165819933	1.4159771132174315e-14	0.02954511839286945	8.343391232460778e-15	exp_OAZ3	0.02928889165819933	0.02954511839286945	1808	Expression
0.02928509758381526	1.4270629245009944e-14	0.03445874242647403	1.379524458059777e-19	exp_SERINC3	0.02928509758381526	0.03445874242647403	1809	Expression
0.02928169022092406	1.4370915658212607e-14	0.027696974155534754	3.4257748775277446e-13	exp_SPACA6	0.02928169022092406	0.027696974155534754	1810	Expression
0.029281642827790867	1.4372315423404272e-14	0.028889362888223	3.201614164540885e-14	exp_ERCC4	0.029281642827790867	0.028889362888223	1811	Expression
-0.02928017460305162	1.4415746231183172e-14	-0.08462934259540023	7.320486035488894e-110	act_CAMK1B	0.02928017460305162	0.08462934259540023	1812	Activation
0.02927187630558964	1.4663652138039977e-14	0.03475768866476525	6.693957952485767e-20	exp_SNX7	0.02927187630558964	0.03475768866476525	1813	Expression
0.029262805956822173	1.4939421601485454e-14	0.02561673003766614	1.69895783109117e-11	exp_PRPF4B	0.029262805956822173	0.02561673003766614	1814	Expression
0.029259116509364302	1.5053047553914345e-14	0.026143260115641512	6.502946202210604e-12	exp_RAB11B	0.029259116509364302	0.026143260115641512	1815	Expression
0.029254462231717026	1.519760139950279e-14	0.029868758031986287	4.2502564208845454e-15	exp_CCDC9B	0.029254462231717026	0.029868758031986287	1816	Expression
0.029248335222818368	1.538997976627946e-14	0.018743658024813887	8.488286463304014e-7	exp_TTC7A	0.029248335222818368	0.018743658024813887	1817	Expression
0.029241783826594096	1.5598333956573098e-14	0.03288746930642072	5.5808868422866895e-18	exp_MRPL28	0.029241783826594096	0.03288746930642072	1818	Expression
0.029229254412453883	1.6004565122978527e-14	0.03209617483173268	3.374570753995931e-17	exp_TNFSF12	0.029229254412453883	0.03209617483173268	1819	Expression
0.02922251863388603	1.6227237366839458e-14	0.026978927952186992	1.3626839628546562e-12	exp_SHBG	0.02922251863388603	0.026978927952186992	1820	Expression
0.029221496220044992	1.626130181896622e-14	0.027627395102533838	3.9221996158777195e-13	exp_REPIN1	0.029221496220044992	0.027627395102533838	1821	Expression
0.02921786372766222	1.6382897970163322e-14	0.00372521134249752	0.32782839538460296	act_YES1	0.02921786372766222	0.00372521134249752	1822	Activation
0.02921496829515633	1.648046164532418e-14	0.033982897616830744	4.3065518884781644e-19	exp_ADAL	0.02921496829515633	0.033982897616830744	1823	Expression
0.029214781554168744	1.648677360138698e-14	0.03410199074414312	3.2435750882340535e-19	exp_ATG13	0.029214781554168744	0.03410199074414312	1824	Expression
0.02920436503677408	1.68426499748771e-14	0.03334272453182837	1.9437966997546972e-18	exp_NAV3	0.02920436503677408	0.03334272453182837	1825	Expression
0.029197986538446616	1.7064288365425646e-14	0.03222760668380528	2.510139314079657e-17	exp_TMEM175	0.029197986538446616	0.03222760668380528	1826	Expression
0.029193617038384363	1.7217772100394663e-14	0.03687228775971175	3.3756058276259787e-22	exp_SFXN3	0.029193617038384363	0.03687228775971175	1827	Expression
0.029180883280103525	1.7672847974254133e-14	0.03503135738475936	3.4344792250217784e-20	exp_MTMR2	0.029180883280103525	0.03503135738475936	1828	Expression
0.029179346780145235	1.7728552793618313e-14	0.03160886537336615	1.0006040787502845e-16	exp_NFIC	0.029179346780145235	0.03160886537336615	1829	Expression
-0.029174063636813016	1.7921411006237377e-14	-0.031177114344016175	2.585857773682589e-16	exp_CTSH	0.029174063636813016	0.031177114344016175	1830	Expression
-0.02916002269113279	1.8444056191389167e-14	-0.02785234837878203	2.5293210479719576e-13	exp_SLC39A2	0.02916002269113279	0.02785234837878203	1831	Expression
0.029157736217974406	1.8530573404761863e-14	0.03337713167684996	1.7938334692716647e-18	exp_RER1	0.029157736217974406	0.03337713167684996	1832	Expression
0.029156721906509152	1.856908137024446e-14	0.029011247012043363	2.49907492946703e-14	exp_SNIP1	0.029156721906509152	0.029011247012043363	1833	Expression
-0.0291554554232339	1.8617273472511835e-14	-0.024098165431183108	2.439926551927559e-10	exp_MIPEP	0.0291554554232339	0.024098165431183108	1834	Expression
0.029151735641478858	1.875953076696296e-14	0.03367125887255436	9.000653072480357e-19	exp_ZEB1	0.029151735641478858	0.03367125887255436	1835	Expression
0.029144975980434355	1.9020785924327556e-14	0.030892104581658985	4.805898120763463e-16	exp_HMGN4	0.029144975980434355	0.030892104581658985	1836	Expression
-0.029141599197321767	1.9152633003425292e-14	-0.03156959254789131	1.091435679035159e-16	exp_GRHL2	0.029141599197321767	0.03156959254789131	1837	Expression
0.029141528503305876	1.915540284946954e-14	0.03171166932670077	7.966453023355966e-17	exp_CAMK2D	0.029141528503305876	0.03171166932670077	1838	Expression
0.02913722893609625	1.9324606062468324e-14	0.03157017515302296	1.0900305655644133e-16	exp_GPAA1	0.02913722893609625	0.03157017515302296	1839	Expression
0.029135663517279378	1.938657523516012e-14	0.028180651560817654	1.3251451627611535e-13	exp_SMURF2	0.029135663517279378	0.028180651560817654	1840	Expression
0.029131112406966846	1.9567849390395096e-14	0.0330641282544903	3.712697695645714e-18	exp_TUSC2	0.029131112406966846	0.0330641282544903	1841	Expression
0.029130951608388005	1.9574284522931515e-14	0.028626502481772075	5.443854055582983e-14	exp_DNAJC25_GNG10	0.029130951608388005	0.028626502481772075	1842	Expression
0.02911955558110738	2.0035693081580402e-14	0.03596220134480315	3.4150433106401986e-21	exp_FAM126A	0.02911955558110738	0.03596220134480315	1843	Expression
0.02911773586319454	2.0110354800295064e-14	0.030456969862558556	1.2248517998034143e-15	exp_TMEM185A	0.02911773586319454	0.030456969862558556	1844	Expression
0.029113672761557016	2.0278050121919126e-14	0.03912700646229395	8.552039870424905e-25	exp_PCMT1	0.029113672761557016	0.03912700646229395	1845	Expression
0.02910614138513063	2.059253648171242e-14	0.028545256271654912	6.408390267174087e-14	exp_CEP290	0.02910614138513063	0.028545256271654912	1846	Expression
0.029105258319613168	2.0629723286908354e-14	0.031158953755920742	2.6904674034467724e-16	exp_CYTH2	0.029105258319613168	0.031158953755920742	1847	Expression
0.029103862477446906	2.068863842269851e-14	0.03368908904268259	8.630481745529513e-19	exp_MCUR1	0.029103862477446906	0.03368908904268259	1848	Expression
-0.0290960928649756	2.1019612244833126e-14	-0.03164552674754507	9.22559462320156e-17	exp_PCSK9	0.0290960928649756	0.03164552674754507	1849	Expression
0.029091245638105202	2.1228729348470062e-14	0.032724732543112915	8.108617384167309e-18	exp_MAMLD1	0.029091245638105202	0.032724732543112915	1850	Expression
0.02907685112795255	2.1861868109938905e-14	0.027680086947356068	3.5402665333830127e-13	exp_DUSP8	0.02907685112795255	0.027680086947356068	1851	Expression
0.02906928881952461	2.2201899566821733e-14	0.02883930554288798	3.543467361819971e-14	exp_ARL16	0.02906928881952461	0.02883930554288798	1852	Expression
0.029068891138862293	2.2219924134699745e-14	0.035605418249645235	8.330633043062842e-21	exp_PET100	0.029068891138862293	0.035605418249645235	1853	Expression
0.02906834090632541	2.2244886735468542e-14	0.03313886877240874	3.1226265778118835e-18	exp_ATP6V0D1	0.02906834090632541	0.03313886877240874	1854	Expression
0.029060814610771587	2.2589116872308795e-14	0.03483334457164836	5.56908989234266e-20	exp_RBMS3	0.029060814610771587	0.03483334457164836	1855	Expression
0.029056514219653624	2.2788150484853295e-14	0.03385598146456274	5.819130364807453e-19	exp_UBR4	0.029056514219653624	0.03385598146456274	1856	Expression
0.0290512882513656	2.3032345222678086e-14	0.03293627291341977	4.987630358525186e-18	exp_CGGBP1	0.0290512882513656	0.03293627291341977	1857	Expression
-0.029037146744481185	2.3706118005242144e-14	-0.034283588715487874	2.1013381523559857e-19	exp_IL33	0.029037146744481185	0.034283588715487874	1858	Expression
0.029017845719268524	2.465709584890664e-14	0.03057723637103562	9.469892789678843e-16	exp_NRBP1	0.029017845719268524	0.03057723637103562	1859	Expression
0.029017113872155578	2.4693883455342387e-14	0.02178083243176477	1.0539680945694173e-8	exp_WDFY3	0.029017113872155578	0.02178083243176477	1860	Expression
0.029013416866523364	2.4880546832476823e-14	0.031530160128262964	1.1908069476232878e-16	exp_TAF13	0.029013416866523364	0.031530160128262964	1861	Expression
0.0290013925848878	2.5497306976603333e-14	0.04082208382646516	7.591911505495416e-27	exp_PXDC1	0.0290013925848878	0.04082208382646516	1862	Expression
0.028999277251867742	2.56073531916524e-14	0.03365929067011265	9.257875506181583e-19	exp_ZNF461	0.028999277251867742	0.03365929067011265	1863	Expression
0.028999119575901122	2.5615574670009888e-14	0.02943106007923468	1.0564247869006173e-14	exp_ATXN7	0.028999119575901122	0.02943106007923468	1864	Expression
0.028996638793847288	2.5745268912139112e-14	0.031925214226111644	4.9502327361294276e-17	exp_ZBTB20	0.028996638793847288	0.031925214226111644	1865	Expression
0.028994279221671537	2.5869225557192995e-14	0.030017148388275662	3.1122170122945574e-15	exp_ZNF726	0.028994279221671537	0.030017148388275662	1866	Expression
0.02899183587050127	2.5998202037929046e-14	0.03940367199102831	4.0091333918528107e-25	exp_EMC3	0.02899183587050127	0.03940367199102831	1867	Expression
0.028984489574827334	2.6389810384022302e-14	0.02461583685171552	1.0011757540045988e-10	exp_RUFY1	0.028984489574827334	0.02461583685171552	1868	Expression
0.028982299523193603	2.6507673812391204e-14	0.027318151773693167	7.128649342213674e-13	exp_XAGE1A	0.028982299523193603	0.027318151773693167	1869	Expression
0.028977159062084246	2.6786358979275057e-14	0.040519966172225516	1.787786161898086e-26	exp_ATP6V0C	0.028977159062084246	0.040519966172225516	1870	Expression
0.028976638192558697	2.6814757698471077e-14	0.029472194511830294	9.70327662290217e-15	exp_PRKAG2	0.028976638192558697	0.029472194511830294	1871	Expression
0.028968689755111045	2.7251812172969863e-14	0.02854980380072147	6.350221837418611e-14	exp_POFUT2	0.028968689755111045	0.02854980380072147	1872	Expression
0.028968478478513	2.7263524554922044e-14	0.022426505122145803	3.827819636898518e-9	exp_ATF1	0.028968478478513	0.022426505122145803	1873	Expression
0.028954937570610337	2.8024599386763468e-14	0.03295126568199189	4.818209154893323e-18	exp_CKLF	0.028954937570610337	0.03295126568199189	1874	Expression
0.02895399088766023	2.807858297162786e-14	0.03251831009079479	1.299010573952026e-17	exp_EPOR	0.02895399088766023	0.03251831009079479	1875	Expression
0.02895369992001172	2.809519562990432e-14	0.023802338374486563	4.026436562024928e-10	exp_ZBTB4	0.02895369992001172	0.023802338374486563	1876	Expression
-0.028952308139999033	2.8174792445220965e-14	-0.03026208954839537	1.8545370529503067e-15	exp_MARVELD3	0.028952308139999033	0.03026208954839537	1877	Expression
0.028945726386616705	2.855422180477948e-14	0.026176351433910925	6.118223274763198e-12	exp_RAD51D	0.028945726386616705	0.026176351433910925	1878	Expression
0.028942447628323164	2.874510872796754e-14	0.03219846972402098	2.6806100072290053e-17	exp_RRAGC	0.028942447628323164	0.03219846972402098	1879	Expression
0.028939512264997868	2.891706785470611e-14	0.03358559138056536	1.1009662591695193e-18	exp_GLB1L	0.028939512264997868	0.03358559138056536	1880	Expression
0.028927398303949005	2.963749339284955e-14	0.029511105892938105	8.952564608320064e-15	exp_ZCRB1	0.028927398303949005	0.029511105892938105	1881	Expression
0.028903969880444677	3.1081234193425694e-14	0.029929699737946052	3.740328366266503e-15	exp_C5orf51	0.028903969880444677	0.029929699737946052	1882	Expression
0.028898531694012068	3.1426120473455146e-14	0.03192083723144245	4.998902297856838e-17	exp_SRF	0.028898531694012068	0.03192083723144245	1883	Expression
0.028883400201160588	3.2405678110067843e-14	0.034438251030494096	1.449300828734823e-19	exp_ZGPAT	0.028883400201160588	0.034438251030494096	1884	Expression
0.028877436395618714	3.279994901040131e-14	0.034192864583414403	2.6109873403245527e-19	exp_NKAP	0.028877436395618714	0.034192864583414403	1885	Expression
0.02887054876357785	3.326116733782748e-14	0.031215065267184424	2.3800235689627365e-16	exp_AP2M1	0.02887054876357785	0.031215065267184424	1886	Expression
0.028868866741110437	3.337476650166472e-14	0.039799678581089966	1.3431756878547e-25	exp_TRIM44	0.028868866741110437	0.039799678581089966	1887	Expression
0.028863543419529236	3.37368094643328e-14	0.03558602998969503	8.742086442805457e-21	exp_TCTA	0.028863543419529236	0.03558602998969503	1888	Expression
0.028862556901476467	3.3804326195907846e-14	0.030347032342130476	1.5482841481994173e-15	exp_USP11	0.028862556901476467	0.030347032342130476	1889	Expression
0.028860470759008047	3.394753849456191e-14	0.023268889407878413	9.788504066815581e-10	exp_ZNF613	0.028860470759008047	0.023268889407878413	1890	Expression
0.028854017305581178	3.4394352140803434e-14	0.025955312014274434	9.181712606517643e-12	exp_PAWR	0.028854017305581178	0.025955312014274434	1891	Expression
0.0288523537308502	3.451046644421404e-14	0.033958205827617396	4.566680816239744e-19	exp_CLIC4	0.0288523537308502	0.033958205827617396	1892	Expression
0.028849964044389626	3.467793683360944e-14	0.031447246852021084	1.4297584562461118e-16	exp_HSBP1	0.028849964044389626	0.031447246852021084	1893	Expression
0.02884121063263824	3.5298233546497536e-14	0.0322776160499714	2.2421338114132928e-17	exp_SNAPC1	0.02884121063263824	0.0322776160499714	1894	Expression
0.028828330002696436	3.623088803503542e-14	0.028730345468326764	4.416484686612909e-14	exp_ITGB8	0.028828330002696436	0.028730345468326764	1895	Expression
0.028823439365914937	3.659131836712306e-14	0.027049347945520077	1.191957045763402e-12	exp_PDE6A	0.028823439365914937	0.027049347945520077	1896	Expression
0.028821064909084006	3.6767580418363783e-14	0.03612949465765415	2.2412870700861057e-21	exp_CEP170	0.028821064909084006	0.03612949465765415	1897	Expression
0.02882040364273445	3.6816816387727735e-14	0.03528525017191074	1.8407297718116053e-20	exp_JAZF1	0.02882040364273445	0.03528525017191074	1898	Expression
0.0288177146473655	3.701769992407265e-14	0.029038828252945983	2.3624997911714898e-14	exp_SP4	0.0288177146473655	0.029038828252945983	1899	Expression
0.028806994486985614	3.782932747834674e-14	0.029200517086467735	1.6976016270484184e-14	exp_PLSCR4	0.028806994486985614	0.029200517086467735	1900	Expression
0.028799158339621378	3.843365119032057e-14	0.030006748173742624	3.1810979283645327e-15	exp_KIAA0408	0.028799158339621378	0.030006748173742624	1901	Expression
0.028794320742121106	3.8811455559771625e-14	0.030361827912831138	1.5002910802372499e-15	exp_NXF1	0.028794320742121106	0.030361827912831138	1902	Expression
0.02878961042512805	3.918282790022249e-14	0.031661660826439085	8.901453015395972e-17	exp_SDF4	0.02878961042512805	0.031661660826439085	1903	Expression
0.028786960937206924	3.939325292461122e-14	0.028875975128133537	3.289727161719174e-14	exp_GALNT10	0.028786960937206924	0.028875975128133537	1904	Expression
0.02878686301131675	3.940105155576317e-14	0.03513739349265255	2.6483002915921158e-20	exp_MCTS1	0.02878686301131675	0.03513739349265255	1905	Expression
-0.028784895655116185	3.955805007245503e-14	-0.03144358258715311	1.441344887881155e-16	exp_VSNL1	0.028784895655116185	0.03144358258715311	1906	Expression
0.02877829485424299	4.008931342599181e-14	0.03223803396931597	2.4517690288169516e-17	exp_MED10	0.02877829485424299	0.03223803396931597	1907	Expression
0.028776027707563878	4.0273397764768755e-14	0.035680676473287	6.907196219106377e-21	exp_DUSP19	0.028776027707563878	0.035680676473287	1908	Expression
0.028775673404322376	4.03022409414873e-14	0.031044250795474973	3.454487617789231e-16	exp_SKP1	0.028775673404322376	0.031044250795474973	1909	Expression
0.028773351033074338	4.049180449879574e-14	0.03549497756231552	1.0959522638190113e-20	exp_EMC6	0.028773351033074338	0.03549497756231552	1910	Expression
0.028771995010204384	4.0602895005679566e-14	0.027441067092927308	5.626137770184709e-13	exp_INTS4	0.028771995010204384	0.027441067092927308	1911	Expression
0.028754521523986387	4.206148373991359e-14	0.02500244137890162	5.0869354719613674e-11	exp_TMEM18	0.028754521523986387	0.02500244137890162	1912	Expression
0.028753568814069378	4.214247500101614e-14	0.029859135019179545	4.3368027950342595e-15	exp_OTULIN	0.028753568814069378	0.029859135019179545	1913	Expression
-0.02874650293457574	4.274796088557273e-14	-0.015464816106327283	4.85799435871847e-5	exp_IL36G	0.02874650293457574	0.015464816106327283	1914	Expression
0.028742786935615015	4.306981439905288e-14	0.03694697088488449	2.7847172560592666e-22	exp_TMEM17	0.028742786935615015	0.03694697088488449	1915	Expression
0.028742582715543454	4.3087571402515606e-14	0.02910497581424644	2.0641633821879203e-14	exp_SDC2	0.028742582715543454	0.02910497581424644	1916	Expression
0.028738297671472336	4.346182198685123e-14	0.029628408029802312	7.01864133315197e-15	exp_ALG8	0.028738297671472336	0.029628408029802312	1917	Expression
0.028737153276981793	4.3562311648118615e-14	0.03285822991447481	5.969142403060997e-18	exp_KLHL29	0.028737153276981793	0.03285822991447481	1918	Expression
0.02872702413765822	4.4461772940125145e-14	0.02720219723356701	8.903771889857935e-13	exp_WDR44	0.02872702413765822	0.02720219723356701	1919	Expression
0.02872524705935472	4.46214484525496e-14	0.02774351944578547	3.1287001041172415e-13	exp_ZNF778	0.02872524705935472	0.02774351944578547	1920	Expression
0.028720549521138915	4.504625576877611e-14	0.0315806181387977	1.0651448244306809e-16	exp_MARCHF10	0.028720549521138915	0.0315806181387977	1921	Expression
0.02871079140907583	4.5941450319780484e-14	0.028773728837935407	4.04609065720578e-14	exp_MYL6	0.02871079140907583	0.028773728837935407	1922	Expression
0.02870839996930453	4.616349246383704e-14	0.027174457497627914	9.38894583636261e-13	exp_RYBP	0.02870839996930453	0.027174457497627914	1923	Expression
0.028696323189600467	4.7301026147461664e-14	0.054289010310757335	3.341168528246859e-46	act_CDK6	0.028696323189600467	0.054289010310757335	1924	Activation
0.02869622901464048	4.731000406793892e-14	0.027275724092614133	7.733694039168923e-13	exp_SGSM2	0.02869622901464048	0.027275724092614133	1925	Expression
-0.028692594327245274	4.765779052583311e-14	-0.01039707966671922	0.006313205717094969	act_AKT1	0.028692594327245274	0.01039707966671922	1926	Activation
0.028692530437284387	4.7663926288334923e-14	0.03481583407313734	5.811548527994108e-20	exp_SRP19	0.028692530437284387	0.03481583407313734	1927	Expression
0.02869161720227041	4.7751715045736854e-14	0.025498234913074073	2.1033871667834112e-11	exp_NUFIP2	0.02869161720227041	0.025498234913074073	1928	Expression
0.028690188068920514	4.788941597529208e-14	0.0395412713006663	2.7451288056863496e-25	exp_SHCBP1	0.028690188068920514	0.0395412713006663	1929	Expression
0.02868881062205249	4.8022506243254206e-14	0.033594429398275984	1.078343254462557e-18	exp_COPB2	0.02868881062205249	0.033594429398275984	1930	Expression
0.02868698156814671	4.8199793430984745e-14	0.03687253388389933	3.3734679402356165e-22	exp_DOCK4	0.02868698156814671	0.03687253388389933	1931	Expression
0.028683049207626293	4.858313255076529e-14	0.034701979921854934	7.663146072040323e-20	exp_PARP3	0.028683049207626293	0.034701979921854934	1932	Expression
0.02867336904314546	4.9539604172068093e-14	0.03413700653636263	2.9836521516596943e-19	exp_SYNE1	0.02867336904314546	0.03413700653636263	1933	Expression
-0.028671935359283775	4.9682827860514446e-14	-0.026441530865630475	3.743019624806843e-12	exp_HPGD	0.028671935359283775	0.026441530865630475	1934	Expression
-0.028666411664638212	5.023845572083599e-14	-0.029705955265622305	5.972497788456128e-15	exp_LHX5	0.028666411664638212	0.029705955265622305	1935	Expression
0.028660938199716973	5.079505608516568e-14	0.029383550138711467	1.1652491236998237e-14	exp_MTMR12	0.028660938199716973	0.029383550138711467	1936	Expression
0.02865963020485791	5.0928961948403456e-14	0.030341387483440993	1.566990439881829e-15	exp_TAF9B	0.02865963020485791	0.030341387483440993	1937	Expression
0.028656086164696934	5.1293529429818655e-14	0.030583947817560735	9.334625496836332e-16	exp_TRIM39	0.028656086164696934	0.030583947817560735	1938	Expression
0.0286525598044382	5.165882456458434e-14	0.032521804272415	1.2887205731724449e-17	exp_LRP12	0.0286525598044382	0.032521804272415	1939	Expression
0.028638558987560705	5.313457391649514e-14	0.030843436153751742	5.339462540322056e-16	exp_SIK2	0.028638558987560705	0.030843436153751742	1940	Expression
-0.02863742205740126	5.325621503987557e-14	-0.030636536890398924	8.338574165482511e-16	exp_SH3BGRL2	0.02863742205740126	0.030636536890398924	1941	Expression
0.02863710115325246	5.3290598364282624e-14	0.031862096142734324	5.69958745587087e-17	exp_RABEP1	0.02863710115325246	0.031862096142734324	1942	Expression
0.028629784972392724	5.408043943145063e-14	0.025736718920447054	1.3672746895498464e-11	exp_INCA1	0.028629784972392724	0.025736718920447054	1943	Expression
0.028626006447073065	5.4492857507541355e-14	0.03579494987623986	5.1929777466480725e-21	exp_MCOLN1	0.028626006447073065	0.03579494987623986	1944	Expression
0.028622637039155897	5.4863228328195216e-14	0.025669613932225603	1.5440495543243877e-11	exp_CBL	0.028622637039155897	0.025669613932225603	1945	Expression
0.028621860357055967	5.49489528598783e-14	0.030488959691387034	1.1439417703695514e-15	exp_PCGF5	0.028621860357055967	0.030488959691387034	1946	Expression
0.028605316150719304	5.6806582000725055e-14	0.027507063937495954	4.95258252944371e-13	exp_CSF1	0.028605316150719304	0.027507063937495954	1947	Expression
0.028595802653830337	5.790259958077852e-14	0.03393191638449124	4.860710857429244e-19	exp_LYRM2	0.028595802653830337	0.03393191638449124	1948	Expression
-0.028591042960010117	5.845872368240388e-14	-0.028626219819529515	5.446948620062607e-14	exp_ESRP1	0.028591042960010117	0.028626219819529515	1949	Expression
0.028589289052105827	5.86649720530161e-14	0.03266436074321125	9.30970087411506e-18	exp_TANGO2	0.028589289052105827	0.03266436074321125	1950	Expression
0.028589240409141847	5.867070233850822e-14	0.029865722809505443	4.277369059679596e-15	exp_PAF1	0.028589240409141847	0.029865722809505443	1951	Expression
0.028585898765525794	5.906567804608907e-14	0.03551853273023116	1.0337538109630458e-20	exp_WDR13	0.028585898765525794	0.03551853273023116	1952	Expression
0.028585222933822266	5.914587725048151e-14	0.0352916835191282	1.8117637858683458e-20	exp_LHFPL2	0.028585222933822266	0.0352916835191282	1953	Expression
0.028583789112937085	5.931637973462434e-14	0.030456925667310727	1.224967389650375e-15	exp_SPAG16	0.028583789112937085	0.030456925667310727	1954	Expression
-0.028580924095995597	5.965852127895657e-14	-0.02000992596514479	1.468273281479089e-7	exp_CELA3A	0.028580924095995597	0.02000992596514479	1955	Expression
0.02857962985584487	5.981371547031152e-14	0.031017530767871407	3.661134767314048e-16	exp_RAB1B	0.02857962985584487	0.031017530767871407	1956	Expression
0.028578812476678688	5.991193298993177e-14	0.024014027608846474	2.8152120306055854e-10	exp_CHCHD5	0.028578812476678688	0.024014027608846474	1957	Expression
0.028576011773831702	6.024967359411336e-14	0.033623414563656785	1.0073227430915657e-18	exp_C16orf91	0.028576011773831702	0.033623414563656785	1958	Expression
0.02857548415290815	6.031350932412084e-14	0.029127403572726734	1.9716807256048786e-14	exp_SCAMP4	0.02857548415290815	0.029127403572726734	1959	Expression
0.028571323985574496	6.081917357479242e-14	0.03531746127232666	1.7001524769020623e-20	exp_NDUFA1	0.028571323985574496	0.03531746127232666	1960	Expression
0.028570788301326037	6.088458760293764e-14	0.026668398213998145	2.4490948235734313e-12	exp_HEATR6	0.028570788301326037	0.026668398213998145	1961	Expression
0.028568126228447552	6.121068871522415e-14	0.024375931790712544	1.5162647343847575e-10	exp_NAA60	0.028568126228447552	0.024375931790712544	1962	Expression
-0.02856232475889686	6.192732274417991e-14	-0.03644329793323202	1.0119868383462496e-21	exp_CEACAM5	0.02856232475889686	0.03644329793323202	1963	Expression
0.028560719188847065	6.212710585569817e-14	0.028414519727218354	8.324054409687994e-14	exp_TMEM248	0.028560719188847065	0.028414519727218354	1964	Expression
0.02853957610058927	6.481782739710116e-14	0.030646655306629456	8.159312302030941e-16	exp_DPM3	0.02853957610058927	0.030646655306629456	1965	Expression
0.028536566345015096	6.521005521676699e-14	0.028088343028506303	1.5904519973547704e-13	exp_BCL7B	0.028536566345015096	0.028088343028506303	1966	Expression
0.028528923154456824	6.621662335977572e-14	0.03335660656134328	1.8818578484115175e-18	exp_POLR2K	0.028528923154456824	0.03335660656134328	1967	Expression
0.028519407989173556	6.749108435714118e-14	0.025412183689920924	2.4547405083700648e-11	exp_GGNBP2	0.028519407989173556	0.025412183689920924	1968	Expression
0.028510217136988713	6.874498918307973e-14	0.02692331504971444	1.5142670424304856e-12	exp_MALT1	0.028510217136988713	0.02692331504971444	1969	Expression
0.028495234719165208	7.083829811676977e-14	0.029174075241882393	1.7920985116081157e-14	exp_RAB23	0.028495234719165208	0.029174075241882393	1970	Expression
0.028491359759467705	7.138981884112038e-14	0.02463170405636097	9.739307450134767e-11	exp_SLC35F5	0.028491359759467705	0.02463170405636097	1971	Expression
0.028488865630576767	7.174703722752996e-14	0.03225390526446287	2.365485044259515e-17	exp_GRIPAP1	0.028488865630576767	0.03225390526446287	1972	Expression
0.02848747816607451	7.19465150234358e-14	0.029687069528582237	6.212175561118888e-15	exp_DPM2	0.02848747816607451	0.029687069528582237	1973	Expression
-0.028479122868084718	7.315934666258667e-14	-0.030395635150720225	1.3960600311035466e-15	exp_DAB2IP	0.028479122868084718	0.030395635150720225	1974	Expression
0.028466817578926353	7.498222623043253e-14	0.03147572227763872	1.3427943191178324e-16	exp_ACTC1	0.028466817578926353	0.03147572227763872	1975	Expression
0.028465793420858823	7.513593998366041e-14	0.029986328650919155	3.3207322353719564e-15	exp_TCP11L1	0.028465793420858823	0.029986328650919155	1976	Expression
0.02846257004487302	7.562175417742506e-14	0.030663909877890916	7.862340893663523e-16	exp_SLC10A3	0.02846257004487302	0.030663909877890916	1977	Expression
0.028459232935265522	7.612796277447428e-14	0.02574373756419194	1.3499730185974789e-11	exp_BCL6	0.028459232935265522	0.02574373756419194	1978	Expression
0.028457614709009642	7.63746304465519e-14	0.019899031834502697	1.7195006088227016e-7	exp_GOLGA8M	0.028457614709009642	0.019899031834502697	1979	Expression
0.02845661707055742	7.652709266071431e-14	0.027689962871921037	3.4728615461252406e-13	exp_MRPL49	0.02845661707055742	0.027689962871921037	1980	Expression
0.028450739114483686	7.743147314151738e-14	0.032817049651267596	6.561542751031704e-18	exp_DGAT2L6	0.028450739114483686	0.032817049651267596	1981	Expression
0.02844871083031726	7.774597581862962e-14	0.03300420029051653	4.264240829562548e-18	exp_TTC37	0.02844871083031726	0.03300420029051653	1982	Expression
0.02844455671190197	7.839403160972147e-14	0.026090848549439057	7.161303362432085e-12	exp_RNF213	0.02844455671190197	0.026090848549439057	1983	Expression
0.0284431477688327	7.861503481660766e-14	0.03276295028887313	7.428746138777918e-18	exp_CLDND1	0.0284431477688327	0.03276295028887313	1984	Expression
0.028439920490655107	7.912356798834852e-14	0.025547463433957196	1.9250507831701226e-11	exp_PAFAH1B1	0.028439920490655107	0.025547463433957196	1985	Expression
0.028430540993470643	8.061995271156931e-14	0.031758213405914296	7.183586223073351e-17	exp_YTHDF3	0.028430540993470643	0.031758213405914296	1986	Expression
0.028429820786396217	8.073599618967923e-14	0.027359781782839064	6.580229706003974e-13	exp_SKAP2	0.028429820786396217	0.027359781782839064	1987	Expression
0.02842807201638107	8.101845079958904e-14	0.03084628247707116	5.306710723757945e-16	exp_UPP1	0.02842807201638107	0.03084628247707116	1988	Expression
-0.02842686952977992	8.121323515156336e-14	-0.02949726277679515	9.212847135103371e-15	exp_UGT1A6	0.02842686952977992	0.02949726277679515	1989	Expression
0.02842012457185689	8.231437712452453e-14	0.029387725989858882	1.1552577915206545e-14	exp_KIF3B	0.02842012457185689	0.029387725989858882	1990	Expression
0.028418816927071117	8.252954747906345e-14	0.02830124796419677	1.0431309386766033e-13	exp_SENP5	0.028418816927071117	0.02830124796419677	1991	Expression
0.028418192298706745	8.263252385791101e-14	0.03217318435743022	2.8377680941479856e-17	exp_OTUD6B	0.028418192298706745	0.03217318435743022	1992	Expression
0.028408273772388654	8.428472069498273e-14	0.03079547773540537	5.922224053564426e-16	exp_TMEM14A	0.028408273772388654	0.03079547773540537	1993	Expression
0.028403039885788156	8.516960902831619e-14	0.027630602882375472	3.897834017357644e-13	exp_STAC	0.028403039885788156	0.027630602882375472	1994	Expression
0.0283902146691123	8.737674205571873e-14	0.030430428636545284	1.2962388773227954e-15	exp_SNX11	0.0283902146691123	0.030430428636545284	1995	Expression
0.02838534943676906	8.822864216544821e-14	0.027535256065856193	4.689604580054028e-13	exp_TANK	0.02838534943676906	0.027535256065856193	1996	Expression
0.02838509985344361	8.82725635486224e-14	0.03451460726191377	1.2057149323047316e-19	exp_PSMD6	0.02838509985344361	0.03451460726191377	1997	Expression
0.028380089706710392	8.915880290754764e-14	0.027961358224254933	2.042395485922758e-13	exp_CKLF_CMTM1	0.028380089706710392	0.027961358224254933	1998	Expression
-0.028366187416129007	9.166402056659488e-14	-0.024595316414756957	1.0375177256388506e-10	exp_C12orf54	0.028366187416129007	0.024595316414756957	1999	Expression
[truncated: 17,995 more rows]
